# Supplementary material for: MPore: database-driven identification of active methyltransferases in prokaryotic genomes from nanopore sequencing
Source: Bioinform Adv. 2026 Mar 24;6(1):vbag077. doi: 10.1093/bioadv/vbag077 (PMC13189711; doi:10.1093/bioadv/vbag077)
Supplement: vbag077_Supplementary_Data [file vbag077_supplementary_data.zip]

Archive with 7 entries (7 files):
- Supplementary_Table_4.xlsx
- Supplementary_Note_1_Model.pdf
- Supplementary_Table_5.xlsx
- Supplementary_Table_1.xlsx
- Supplementary_Table_2.xlsx
- Supplementary_Table_3.xlsx
- Supplementary_Note_2_Evaluation.pdf
