# Supplementary material for: MPore: database-driven identification of active methyltransferases in prokaryotic genomes from nanopore sequencing
Source: Bioinform Adv. 2026 Mar 24;6(1):vbag077. doi: 10.1093/bioadv/vbag077 (PMC13189711; doi:10.1093/bioadv/vbag077)
Supplement: vbag077_Supplementary_Data [file vbag077_supplementary_data.zip › Supplementary_Table_4.xlsx]

## Sheet: Sheet 1
Isolate	Motif	methylated according to Tombo-based manual	methylated according to wetlab	methylated according to Mpore
A136	G"A"TC	0	NA	0
Sp10291	G"A"TC	1	1	1
SP2565	G"A"TC	1	0	0
12256U	G"A"TC	1	1	1
VO31120	G"A"TC	0	0	0
8958VA	G"A"TC	1	1	1
A136	GAT"C"	0	NA	0
Sp10291	GAT"C"	0	NA	0
Sp2565	GAT"C"	1	1	1
12256U	GAT"C"	1	1	1
VO31120	GAT"C"	0	NA	0
8958VA	GAT"C"	1	1	1
A136	C"C"WGG	0	NA	0
Sp10291	C"C"WGG	0	0	0
Sp2565	C"C"WGG	1	0	0
12256U	C"C"WGG	0	0	0
VO31120	C"C"WGG	0	NA	0
8958VA	C"C"WGG	0	NA	0
A136	G"A"GG	1	NA	1
Sp10291	G"A"GG	0	NA	0
SP2565	G"A"GG	0	NA	0
12256U	G"A"GG	0	NA	0
VO31120	G"A"GG	1	NA	1
8958VA	G"A"GG	0	NA	0
A136	"C"CTC	1	NA	1
Sp10291	"C"CTC	0	NA	0
SP2565	"C"CTC	0	NA	0
12256U	"C"CTC	0	NA	0
VO31120	"C"CTC	1	NA	1
8958VA	"C"CTC	0	NA	0
A136	G"C"GC	0	NA	0
Sp10291	G"C"GC	0	NA	0
SP2565	G"C"GC	0	NA	0
12256U	G"C"GC	0	NA	0
VO31120	G"C"GC	0	NA	0
8958VA	G"C"GC	1	NA	1
	methylation detection consistent across Tombo, wetlab and MPore detection
	methylation detection inconsistent for at least one of the approaches
	methylation detection not available for at least one of the approaches
