# Supplementary material for: MPore: database-driven identification of active methyltransferases in prokaryotic genomes from nanopore sequencing
Source: Bioinform Adv. 2026 Mar 24;6(1):vbag077. doi: 10.1093/bioadv/vbag077 (PMC13189711; doi:10.1093/bioadv/vbag077)
Supplement: vbag077_Supplementary_Data [file vbag077_supplementary_data.zip › Supplementary_Table_5.xlsx]

## Sheet: Tabelle1
Isolate	Methylation type	Coefficient	Isolate-specific	Cross-isolate	Motif
A136	6mA	M.HpyD27I	4.14	4.34	G6mAAGG
A136	5mC	M.HpyD27I	1.84	3.43	5mCCCTC/
A136	5mC	Context_AC	4.15	0.36
A136	5mC	Context_CC	4.11	0.19
A136	5mC	Context_GC	2.59	-0.03
A136	5mC	Context_TC	1.77	0.38
A136	6mA	Context_GG	0	0
VO31120	6mA	M.HpyD27I	4.14	4.16	G6mAAGG
VO31120	5mC	M.HpyD27I	1.81	3.63	5mCCCTC/
VO31120	5mC	Context_AC	4.2	0.36
VO31120	5mC	Context_CC	4.04	0.19
VO31120	5mC	Context_GC	2.35	-0.03
VO31120	5mC	Context_TC	1.61	0.38
VO31120	6mA	Context_GG	0.04	0
SP10291	6mA	M.TacI	2.25	1.84	TC6mAANNNNNNNRTGT		AG6mAAYNNNNNNNTGA
SP10291	6mA	Context_CA	-0.7	-0.9
SP10291	6mA	Context_CC	0	0.8
SP10291	6mA	Context_CG	0	2.5
SP10291	6mA	Context_CT	0	-0.3
SP10291	6mA	Context_GC	0.2	0.5
SP10291	6mA	Context_GT	0	0
