# Supplementary material for: MPore: database-driven identification of active methyltransferases in prokaryotic genomes from nanopore sequencing
Source: Bioinform Adv. 2026 Mar 24;6(1):vbag077. doi: 10.1093/bioadv/vbag077 (PMC13189711; doi:10.1093/bioadv/vbag077)
Supplement: vbag077_Supplementary_Data [file vbag077_supplementary_data.zip › Supplementary_Table_1.xlsx]

## Sheet: Sheet 1
Dataset	Species	EnzymeName	Motif	MethylType	Position	beta_coefficient	MPore_findings_Motif_based	MPore_findings_Gene_based	Nanomotif_findings_Motif_Based	Modkit_findings_Motif_based	Snappy_findings_Motif_based
Bacterial monoculture	Shewanella_oneidensis	M.SonI	ATCGAT	6mA	5	4.12849	1	1	1	1	1
Bacterial monoculture	Shewanella_oneidensis	M.SonII	TGAYNNNNNNTGAC	6mA,6mA	3,-4	4.35501	1	1	1	0	1
Bacterial monoculture	Shewanella_oneidensis	M.SonIII	GACNNNNTGC	6mA,6mA	2,-3	4.90632	1	1	1	1	1
Bacterial monoculture	Shewanella_oneidensis	M.SonIV	TACNNNNNNGTNGT	6mA,6mA	2,-4	4.95194	1	1	1	0	1
Bacterial monoculture	Zymomonas_mobilis	M.Zmo29192I	ACANNNNNNRTGG	6mA,6mA	3,-3	4.79609	1	1	1	0	1
Bacterial monoculture	Zymomonas_mobilis	M.Zmo29192II	GATATC	6mA	2	4.21463	1	1	1	1	1
Bacterial monoculture	Zymomonas_mobilis	M.Zmo29192III	GANTC	6mA	2	4.11716	1	1	1	1	1
Bacterial monoculture	Kangiella_aquimarina	M.Kaq16071III	TAAGNNNNNTCC	6mA,6mA	3,-3	4.39228	1	1	1	0	1
Bacterial monoculture	Cellulophaga_lytica	Cly7489II	AAAAGRG	6mA	4	5.60667	1	1	1	1	1
Bacterial monoculture	Cellulophaga_lytica	M.Cly7489I	CYYANNNNNNNNTCNG	6mA,6mA	4,-4	4.87876	1	1	1	1	0
Bacterial monoculture	Desulfobacca_acetoxidans	M.Dac11109I	GACGA	6mA	5	4.21365	1	1	1	0	1
Bacterial monoculture	Desulfobacca_acetoxidans	M.Dac11109II	GTAC	4mC	4	3.50523	1	1	1	1	1
Bacterial monoculture	Desulfobacca_acetoxidans	M.Dac11109III	CTAG	4mC	1	3.58709	1	1	1	1	1
Bacterial monoculture	Desulfobacca_acetoxidans	M1.Dac11109IV	CCCNNNNNRTTC	6mA,6mA	-3	2.5034	1	1	1	1	1
Bacterial monoculture	Desulfobacca_acetoxidans	M2.Dac11109IV	CCCNNNNNRTTC	4mC	2	2.30841	1	1	1	0	1
Bacterial monoculture	Sphaerobacter_thermophilus	M.Sth20745I	TTAA	6mA	4	3.15597	1	1	1	1	1
Bacterial monoculture	Sphaerobacter_thermophilus	M.Sth20745II	TCANNNNNNNGTGC	6mA,6mA	3,-3	4.20923	1	1	1	0	1
Bacterial monoculture	Pelobacter_carbinolicus	M2.PcaI	GCCNNNNNNTGCG	4mC	2	3.42562	1	1	1	0	1
Bacterial monoculture	Pelobacter_carbinolicus	PcaII	GACGAG	6mA	5	2.97643	1	1	1	1	1
Bacterial monoculture	Pelobacter_carbinolicus	M1.PcaI	GCCNNNNNNTGCG	6mA	-4	4.37683	1	1	1	1	1
Bacterial monoculture	Thermanaerovibrio_acidaminovorans	M.TacI	TCANNNNNNNRTGT	6mA,6mA	3,-3	4.5144	1	1	1	0	1
Bacterial monoculture	Thermanaerovibrio_acidaminovorans	M.TacII	GCWGC	5mC	2	3.25946	1	1	1	0	1
Bacterial monoculture	Thermanaerovibrio_acidaminovorans	M.TacIII	GGCCT	4mC	4	2.08192	1	1	1	0	1
Bacterial monoculture	Escherichia_coli	M.Eco1655I	AACNNNNNNGTGC	6mA,6mA	2,-3	5.51078	1	1	1	1	1
Bacterial monoculture	Escherichia_coli	M.EcoKDam	GATC	6mA	2	5.96779	1	1	1	1	1
Bacterial monoculture	Escherichia_coli	M.EcoKDcm	CCWGG	5mC	2	5.41287	1	1	1	1	1
Bacterial monoculture	Escherichia_coli	M.EcoKI	AACNNNNNNGTGC	6mA,6mA	2,-3	5.51078	1	1	1	1	1
Bacterial monoculture	Meiothermus_ruber	M.Mru1279VI	TTAA	6mA	4	4.66098	1	1	1	1	1
Bacterial monoculture	Meiothermus_ruber	M.Mru1279VII	GATC	6mA	2	4.16309	1	1	1	1	1
Bacterial monoculture	Meiothermus_ruber	M.Mru1279I	GGCANNNNNNTGG	6mA,6mA	4,-3	4.66537	1	1	1	1	1
Bacterial monoculture	Meiothermus_ruber	M.Mru1279II	CTCGAG	6mA	5	4.08683	1	1	1	1	1
Bacterial monoculture	Meiothermus_ruber	M.Mru1279III	AATT	6mA	2	4.73335	1	1	1	1	1
Bacterial monoculture	Meiothermus_ruber	M.Mru1279IV	CAGCTG	4mC	4	5.40049	1	1	1	1	1
Bacterial monoculture	Meiothermus_ruber	M.Mru1279V	RGATCY	4mC	5	3.97142	1	1	1	1	1
Bacterial monoculture	Shewanella_oneidensis	M.SonORF3004P	GATC	6mA	2	5.96099	1	0	1	1	1
H.Pylori	HP26695	M.HpyAXIIIc	ACANNNNNNNNTAG	6mA	3(6)	4.39495	1	0	0	1	1
H.Pylori	HP26695	M2.HpyAVI	CCTC	5mC	1(5)	3.23997	1	0	1	1	0
H.Pylori	HP26695	M1.HpyAVI	CCTC	6mA	-2(6)	3.29616	1	0	1	1	0
H.Pylori	HP26695	M.HpyAV	CCTTC	5mC	2(5)	3.07671	1	1	1	0	0
H.Pylori	HP26695	M.HpyAV	CCTTC	6mA	-3(6)	3.54088	1	1	1	1	0
H.Pylori	HP26695	M.HpyAIII	GATC	6mA	2(6)	4.21246	1	1	1	1	1
H.Pylori	HP26695	M.HpyAX	TCGA	6mA	4(6)	2.00253	1	1	0	1	1
H.Pylori	HP26695	M.HpyAVII	ATTAAT	6mA	5(6)	3.24666	1	1	1	1	1
H.Pylori	HP26695	M.HpyAVIII	GCGC	5mC	2(5)	3.81984	1	1	1	1	1
H.Pylori	HP26695	M.HpyAI	CATG	6mA	2(6)	4.87959	1	1	1	1	1
H.Pylori	HP26695	M.HpyAIV	GANTC	6mA	2(6)	3.53071	1	1	1	1	1
H.Pylori	HP26695	M1.HpyAII	GAAGA	6mA	5(6)	2.8646	1	1	1	0	1
H.Pylori	HP26695	M2.HpyAII	GAAGA	4mC	-2(4)	4.12726	1	1	1	0	1
H.Pylori	HP26695	HpyAXIV	GCGTA	6mA	5(6)	4.04208	1	1	1	0	1
H.Pylori	HP26695	M.HpyAXI	GCAG	6mA	3(6)	4.07299	1	1	1	0	1
H.Pylori	HP26695	M.HpyAXIII	CTANNNNNNNNTGT	6mA	-3(6)	4.39495	1	1	0	0	1
H.Pylori	HP26695	-	CGRAT	6mA	?(6)		0	0	1	0	1
H.Pylori	HPJ99	M.Hpy99XVIc	RTAYNNNNNRTAY	6mA	3(6)	4.55015	1	0	0	0	0
H.Pylori	HPJ99	M.Hpy99II	GTSAC	6mA	4(6)	3.80731	1	1	0	0	1
H.Pylori	HPJ99	M.Hpy99VI	GATC	6mA	2(6)	5.09449	1	1	1	1	1
H.Pylori	HPJ99	M.Hpy99VII	TCGA	6mA	4(6)	2.36455	1	1	0	1	0
H.Pylori	HPJ99	M.Hpy99VIII	CCGG	4mC	1(4)	3.99844	1	1	1	1	1
H.Pylori	HPJ99	M.Hpy99XIX	ATTAAT	6mA	5(6)	3.87715	1	1	1	0	1
H.Pylori	HPJ99	M.Hpy99XI	ACGT	5mC	2(5)	5.52042	1	1	0	1	1
H.Pylori	HPJ99	M.Hpy99XII	GTAC	6mA	3(6)	4.20611	1	1	0	1	1
H.Pylori	HPJ99	M.Hpy99IV	CCNNGG	4mC	1(4)	3.23587	1	1	1	1	1
H.Pylori	HPJ99	M.Hpy99I	CGWCG	4mC	4(4)	3.73598	1	1	1	1	1
H.Pylori	HPJ99	M.Hpy99XVIII	TCNNGA	6mA	6(6)	2.96559	1	1	1	1	1
H.Pylori	HPJ99	M.Hpy99III	GCGC	5mC	2(5)	5.78054	1	1	1	1	1
H.Pylori	HPJ99	M.Hpy99X	CATG	6mA	2(6)	5.64136	1	1	1	1	1
H.Pylori	HPJ99	M.Hpy99IX	GANTC	6mA	2(6)	4.5954	1	1	1	1	1
H.Pylori	HPJ99	Hpy99XIV	GGWTAA	6mA	6(6)	0.925677	0	0	0	0	0
H.Pylori	HPJ99	Hpy99XIII	GCCTA	6mA	5(6)	4.9921	1	1	1	1	1
H.Pylori	HPJ99	M.Hpy99XVd	TTCNNNNNNATTTC	6mA	-5(6)	3.65791	1	0	0	0	1
H.Pylori	HPJ99	M.Hpy99XVIIc	AAGNNNNNNCTC	6mA	?(6)		0	0	0	1	1
H.Pylori	HPJ99	M.Hpy99XVd	AAGNNNNNCTT	6mA	2(6)	3.65791	1	0	1	1	1
H.Pylori	HPJ99	M.Hpy99XVd	AAGNNNNNNTAAAG	6mA	2(6)	3.65791	1	0	0	0	1
H.Pylori	HPJ99	M1.Hpy99Ve	CTCC	6mA	?(6)		0	0	0	0	1
H.Pylori	HPJPP	M.Hpy99XVIIc	TTCNNNNNNGAG	6mA	?(6)		0	0	0	1	1
