# Supplementary material for: MPore: database-driven identification of active methyltransferases in prokaryotic genomes from nanopore sequencing
Source: Bioinform Adv. 2026 Mar 24;6(1):vbag077. doi: 10.1093/bioadv/vbag077 (PMC13189711; doi:10.1093/bioadv/vbag077)
Supplement: vbag077_Supplementary_Data [file vbag077_supplementary_data.zip › Supplementary_Table_2.xlsx]

## Sheet: Sheet 1
Dataset	Species	Mod_Motif	beta_coefficient	Position1 (methylation_type)2	Enzyme_Geneloci_combined3	Present_in_GroundTruth (gene based)	Present_in_GroundTruth (motif based)
Bacterial monocultures	Cellulophaga_lytica	AAAAGRG	5.60667	4(6)	Cly7489II-BJBIKGJC_01609	1	1
Bacterial monocultures	Cellulophaga_lytica	CYYANNNNNNNNTCNG	4.87876	4(6),-4(6)	M.Cly7489I-BJBIKGJC_00928	1	1
Bacterial monocultures	Desulfobacca_acetoxidans	CCCNNNNNRTTC	2.30841	2(4)	M2.Dac11109IV-HDJBMFIB_00077	1	1
Bacterial monocultures	Desulfobacca_acetoxidans	CCCNNNNNRTTC	2.5034	?(6),-3(6)	M1.Dac11109IV-HDJBMFIB_00079	1	1
Bacterial monocultures	Desulfobacca_acetoxidans	CTAG	3.58709	1(4)	M.Dac11109III-HDJBMFIB_02435	1	1
Bacterial monocultures	Desulfobacca_acetoxidans	GACGA	4.21365	5(6)	M.Dac11109I-HDJBMFIB_02467	1	1
Bacterial monocultures	Desulfobacca_acetoxidans	GTAC	3.50523	4(4)	M.Dac11109II-HDJBMFIB_00620	1	1
Bacterial monocultures	Escherichia_coli	AACNNNNNNGTGC	5.51078	2(6),-3(6)	M.Eco051I-IFCIDNOP_03760, M.Eco053I-IFCIDNOP_03760, M.Eco1655I-IFCIDNOP_03760, M.Eco3026I-IFCIDNOP_03760, M.Eco3722I-IFCIDNOP_03760, M.Eco61770I-IFCIDNOP_03760, M.EcoBE104I-IFCIDNOP_03760, M.EcoBH212I-IFCIDNOP_03760, M.EcoC600I-IFCIDNOP_03760, M.EcoDHB4I-IFCIDNOP_03760, M.EcoEC149I-IFCIDNOP_03760, M.EcoK54I-IFCIDNOP_03760, M.EcoKI-IFCIDNOP_03760, M.EcoMC01I-IFCIDNOP_03760, M.EcoNIH1I-IFCIDNOP_037…	1	1
Bacterial monocultures	Escherichia_coli	CCWGG	5.41287	2(5)	M.Eco12581Dcm-IFCIDNOP_01744, M.Eco29787Dcm-IFCIDNOP_01744, M.Eco3024Dcm-IFCIDNOP_01744, M.Eco3317Dcm-IFCIDNOP_01744, M.Eco3325Dcm-IFCIDNOP_01744, M.Eco9001Dcm-IFCIDNOP_01744, M.Eco9387Dcm-IFCIDNOP_01744, M.EcoGDcm-IFCIDNOP_01744, M.EcoKDcm-IFCIDNOP_01744, M.EcoTWDcm-IFCIDNOP_01744	1	1
Bacterial monocultures	Escherichia_coli	GATC	5.96779	2(6)	M.Eco3936Dam-IFCIDNOP_00326, M.Eco86Dam-IFCIDNOP_00326, M.Eco9387Dam-IFCIDNOP_00326, M.EcoGDam-IFCIDNOP_00326, M.EcoGVII-IFCIDNOP_01346, M.EcoKDam-IFCIDNOP_00326, M.EsaSP1Dam-IFCIDNOP_00326, M.Kor51Dam-IFCIDNOP_00326, M.SbaUDam-IFCIDNOP_00326, M.Sbo12419Dam-IFCIDNOP_00326, M.Sen10384Dam-IFCIDNOP_00326, M.SenAZDam-IFCIDNOP_00326, M.SenG9184Dam-IFCIDNOP_00326, M.SenK1674Dam-IFCIDNOP_00326, M.Sfl614…	1	1
Bacterial monocultures	Kangiella_aquimarina	TAAGNNNNNTCC	4.39228	3(6),-3(6)	M.Kaq16071III-FOLDCDNK_01624	1	1
Bacterial monocultures	Meiothermus_ruber	AATT	4.73335	2(6)	M.Mru1279III-DGDFEEMA_00628	1	1
Bacterial monocultures	Meiothermus_ruber	CAGCTG	5.40049	4(4)	M.Mru1279IV-DGDFEEMA_01990	1	1
Bacterial monocultures	Meiothermus_ruber	CTCGAG	4.08683	5(6)	M.Mru1279II-DGDFEEMA_02180	1	1
Bacterial monocultures	Meiothermus_ruber	GATC	4.16309	2(6)	M.Mru1279VII-DGDFEEMA_03128	1	1
Bacterial monocultures	Meiothermus_ruber	GGCANNNNNNTGG	4.66537	4(6),-3(6)	M.Mru1279I-DGDFEEMA_02112	1	1
Bacterial monocultures	Meiothermus_ruber	RGATCY	3.97142	5(4)	M.Mru1279V-DGDFEEMA_02167	1	1
Bacterial monocultures	Meiothermus_ruber	TTAA	4.66098	4(6)	M.Mru1279VI-DGDFEEMA_03079	1	1
Bacterial monocultures	Pelobacter_carbinolicus	GACGAG	2.97643	5(6)	PcaII-LHBGLMBJ_00127	1	1
Bacterial monocultures	Pelobacter_carbinolicus	GCCNNNNNNTGCG	3.42562	2(4)	M2.PcaI-LHBGLMBJ_03066	1	1
Bacterial monocultures	Pelobacter_carbinolicus	GCCNNNNNNTGCG	4.37683	-4(6)	M1.PcaI-LHBGLMBJ_03068	1	1
Bacterial monocultures	Shewanella_oneidensis	ATCGAT	4.12849	5(6)	M.SonI-DNNNAONC_04563	1	1
Bacterial monocultures	Shewanella_oneidensis	GACNNNNTGC	4.90632	2(6),-3(6)	M.SonIII-DNNNAONC_01326	1	1
Bacterial monocultures	Shewanella_oneidensis	GATC	5.96099	2(6)	M.Sba678II-DNNNAONC_02443	0	1
Bacterial monocultures	Shewanella_oneidensis	TACNNNNNNGTNGT	4.95194	2(6),-4(6)	M.SonIV-DNNNAONC_03205	1	1
Bacterial monocultures	Shewanella_oneidensis	TGAYNNNNNNTGAC	4.35501	3(6),-4(6)	M.SonII-DNNNAONC_02354	1	1
Bacterial monocultures	Sphaerobacter_thermophilus	TCANNNNNNNGTGC	4.20923	3(6),-3(6)	M.Sth20745II-EHMGPLMO_02131	1	1
Bacterial monocultures	Sphaerobacter_thermophilus	TTAA	3.15597	4(6)	M.Sth20745I-EHMGPLMO_02415	1	1
Bacterial monocultures	Thermanaerovibrio_acidaminovorans	GCWGC	3.25946	2(5)	M.TacII-IEOGKCNM_00989	1	1
Bacterial monocultures	Thermanaerovibrio_acidaminovorans	GGCCT	2.08192	4(4)	M.TacIII-IEOGKCNM_01542	1	1
Bacterial monocultures	Thermanaerovibrio_acidaminovorans	TCANNNNNNNRTGT	4.5144	3(6),-3(6)	M.TacI-IEOGKCNM_01601	1	1
Bacterial monocultures	Zymomonas_mobilis	ACANNNNNNRTGG	4.79609	3(6),-3(6)	M.Zmo29192I-BGJNACMP_00025	1	1
Bacterial monocultures	Zymomonas_mobilis	GANTC	4.11716	2(6)	M.Zmo29192III-BGJNACMP_00787, M.ZmoCP4I-BGJNACMP_00787, M.ZmoIII-BGJNACMP_00787	1	1
Bacterial monocultures	Zymomonas_mobilis	GATATC	4.21463	2(6)	M.Zmo29192II-BGJNACMP_01554	1	1
H.pylori	HP26695	ATTAAT	3.24666	5(6)	M.Hpy66VII-MDPIDFPK_00490, M.Hpy99XIX-MDPIDFPK_00490, M.HpyAVII-MDPIDFPK_00490, M.HpyUM032VII-MDPIDFPK_00490, M.HpyUM037VII-MDPIDFPK_00490	1	1
H.pylori	HP26695	CATG	4.87959	2(6)	M.Hpy166IV-MDPIDFPK_01240, M.Hpy188II-MDPIDFPK_01240, M.Hpy66XI-MDPIDFPK_01240, M.Hpy99X-MDPIDFPK_01240, M.HpyAI-MDPIDFPK_01240, M.HpyI-MDPIDFPK_01240, M.HpyUM032I-MDPIDFPK_01240, M.HpyUM037I-MDPIDFPK_01240	1	1
H.pylori	HP26695	CCTC	3.23997	1(5),-2(6)	M.HpyD27I-MDPIDFPK_00052	1	1
H.pylori	HP26695	CCTTC	3.07671	2(5),-3(6)	M.HpyAV-MDPIDFPK_00056	1	1
H.pylori	HP26695	CTANNNNNNNNTGT	4.39495	3(6),-3(6)	M.HpyAXIII-MDPIDFPK_00868	1	1
H.pylori	HP26695	GAAGA	2.8646	5(6)	M1.HpyAII-MDPIDFPK_01398	1	1
H.pylori	HP26695	GAAGA	4.12726	-2(4)	M2.HpyAII-MDPIDFPK_01399	1	1
H.pylori	HP26695	GANTC	3.53071	2(6)	M.Hpy66IV-MDPIDFPK_01383, M.Hpy99IX-MDPIDFPK_01383, M.HpyAIV-MDPIDFPK_01383, M.HpyUM032IV-MDPIDFPK_01383	1	1
H.pylori	HP26695	GATC	4.21246	2(6)	M.Hpy66III-MDPIDFPK_00096, M.Hpy99VI-MDPIDFPK_00096, M.HpyAIII-MDPIDFPK_00096, M.HpyUM032III-MDPIDFPK_00096, M.HpyUM037III-MDPIDFPK_00096	1	1
H.pylori	HP26695	GCAG	4.07299	3(6)	M.HpyAXI-MDPIDFPK_00609	1	1
H.pylori	HP26695	GCGC	3.81984	2(5)	M.Hpy99III-MDPIDFPK_01147, M.HpyAVIII-MDPIDFPK_01147, M.HpyUM032XV-MDPIDFPK_01147	1	1
H.pylori	HP26695	GCGTA	4.04208	5(6)	HpyAXIV-MDPIDFPK_01545	1	1
H.pylori	HPJ99	AAGNNNNNCTT,AAGNNNNNNTAAAG	3.65791	2(6), 2(6),-5(6)	M.Hpy99XV-BPCMGBCJ_01473	1	1
H.pylori	HPJ99	ACGT	5.52042	2(5)	M.Hpy99XI-BPCMGBCJ_00458	1	1
H.pylori	HPJ99	ATTAAT	3.87715	5(6)	M.Hpy66VII-BPCMGBCJ_00453, M.Hpy99XIX-BPCMGBCJ_00453, M.HpyAVII-BPCMGBCJ_00453, M.HpyUM032VII-BPCMGBCJ_00453, M.HpyUM037VII-BPCMGBCJ_00453	1	1
H.pylori	HPJ99	CATG	5.64136	2(6)	M.Hpy166IV-BPCMGBCJ_01176, M.Hpy188II-BPCMGBCJ_01176, M.Hpy66XI-BPCMGBCJ_01176, M.Hpy99X-BPCMGBCJ_01176, M.HpyAI-BPCMGBCJ_01176, M.HpyI-BPCMGBCJ_01176, M.HpyUM032I-BPCMGBCJ_01176, M.HpyUM037I-BPCMGBCJ_01176	1	1
H.pylori	HPJ99	CCGG	3.99844	1(4)	M.Hpy66IX-BPCMGBCJ_00265, M.Hpy99VIII-BPCMGBCJ_00265, M.HpyUM032IX-BPCMGBCJ_00265, M.HpyUM037IX-BPCMGBCJ_00265	1	1
H.pylori	HPJ99	CCNNGG	3.23587	1(4)	M.Hpy99IV-BPCMGBCJ_00655	1	1
H.pylori	HPJ99	CCTC	4.42598	1(5),-2(6)	M.HpyD27I-BPCMGBCJ_00049	0	0
H.pylori	HPJ99	CGWCG	3.73598	4(4)	M.Hpy66I-BPCMGBCJ_00783, M.Hpy99I-BPCMGBCJ_00783	1	1
H.pylori	HPJ99	CYANNNNNNTGA	4.35544	3(6),-3(6)	Hpy99XXII-BPCMGBCJ_01413	0	0
H.pylori	HPJ99	GANTC	4.5954	2(6)	M.Hpy66IV-BPCMGBCJ_01315, M.Hpy99IX-BPCMGBCJ_01315, M.HpyAIV-BPCMGBCJ_01315, M.HpyUM032IV-BPCMGBCJ_01315	1	1
H.pylori	HPJ99	GATC	5.09449	2(6)	M.Hpy66III-BPCMGBCJ_00097, M.Hpy99VI-BPCMGBCJ_00097, M.HpyAIII-BPCMGBCJ_00097, M.HpyUM032III-BPCMGBCJ_00097, M.HpyUM037III-BPCMGBCJ_00097	1	1
H.pylori	HPJ99	GCCTA	4.9921	5(6)	Hpy99XIII-BPCMGBCJ_01456	1	1
H.pylori	HPJ99	GCGC	5.78054	2(5)	M.Hpy99III-BPCMGBCJ_01087, M.HpyAVIII-BPCMGBCJ_01087, M.HpyUM032XV-BPCMGBCJ_01087	1	1
H.pylori	HPJ99	GTAC	4.20611	3(6)	M.Hpy66XII-BPCMGBCJ_00478, M.Hpy99XII-BPCMGBCJ_00478	1	1
H.pylori	HPJ99	GTSAC	3.80731	4(6)	M.Hpy99II-BPCMGBCJ_00051	1	1
H.pylori	HPJ99	GWCAY	2.34359	4(6)	M.Hpy99XXI-BPCMGBCJ_01459	0	0
H.pylori	HPJ99	RTAYNNNNNRTAY	4.55015	3(6)	M.Hpy99XVI-BPCMGBCJ_00814	1	1
H.pylori	HPJ99	TCGA	2.36455	4(6)	M.Hpy99VII-BPCMGBCJ_00261, M.HpyAX-BPCMGBCJ_00261, M.HpyUM032XVII-BPCMGBCJ_00261	1	1
H.pylori	HPJ99	TCNNGA	2.96559	6(6)	M.Hpy66VI-BPCMGBCJ_01047, M.Hpy99XVIII-BPCMGBCJ_01047	1	1
M.hominis	12256U	GATC	2.21003	2(6)	M.Cau700975II-JBMJMOFG_01049,M.Msy25204I-JBMJMOFG_01038	NA	NA
M.hominis	12256U	GATC	5.66578	4(5)	M.CpeAIII-JBMJMOFG_01534	NA	NA
M.hominis	8958VA	GATC	3.38609	2(6)	M.Msy25204I-OIICKGHO_01070	NA	NA
M.hominis	8958VA	GATC	5.55139	4(5)	M.CpeAIII-OIICKGHO_00666	NA	NA
M.hominis	8958VA	GCGC	8.08112	2(5)	M.HhaI-OIICKGHO_00716	NA	NA
M.hominis	A136	CCTC	3.43984	1(5),-2(6)	M.HpyD27I-GHKHBHGC_00078	NA	NA
M.hominis	A136	CCTC	4.31496	1(5),-2(6)	M.HpyD27I-GHKHBHGC_00078	NA	NA
M.hominis	SP10291	GATC	3.83246	2(6)	M.Cau700975II-CBFKOKNB_01164,M.Msy25204I-CBFKOKNB_01171	NA	NA
M.hominis	Sp2565	CCWGG	4.49618	2(4)	M.PspGI-GILFAFEI_00579	NA	NA
M.hominis	Sp2565	GATC	6.64371	4(5)	M.CpeAIII-GILFAFEI_00699	NA	NA
M.hominis	VO31120	CCTC	3.63764	1(5),-2(6)	M.HpyD27I-JDKGACAJ_00082	NA	NA
M.hominis	VO31120	CCTC	4.14672	1(5),-2(6)	M.HpyD27I-JDKGACAJ_00082	NA	NA
1 Methylation position in motif; negative values refer to positions in the reverse complement of Mod_Motif
2 Metylation type in motif; 4 = 4mC, 5 = 5mC, 6 = 6mA
3 REBASE homologs and corresponding genomic loci in the analyzed isolates and for the specific modification motif (column Mod_Motif). Each cell contains a comma seperated list of REBASE homolog and locus name combinations (assigned by Prokka). The corresponding identifiers can be found in ALl_Isolates_gene_loci.(csv/xlsx)
