# Supplementary material for: MPore: database-driven identification of active methyltransferases in prokaryotic genomes from nanopore sequencing
Source: Bioinform Adv. 2026 Mar 24;6(1):vbag077. doi: 10.1093/bioadv/vbag077 (PMC13189711; doi:10.1093/bioadv/vbag077)
Supplement: vbag077_Supplementary_Data [file vbag077_supplementary_data.zip › Supplementary_Table_3.xlsx]

## Sheet: Sheet 1
Dataset	Isolate	Motif	Tool	Present_in_GroundTruth
Bacterial monoculture	Shewanella_oneidensis	ATCGAT	Nanomotif	1
Bacterial monoculture	Shewanella_oneidensis	TGAYNNNNNNTGAC	Nanomotif	1
Bacterial monoculture	Shewanella_oneidensis	GACNNNNTGC	Nanomotif	1
Bacterial monoculture	Shewanella_oneidensis	TACNNNNNNGTNGT	Nanomotif	1
Bacterial monoculture	Zymomonas_mobilis	ACANNNNNNRTGG	Nanomotif	1
Bacterial monoculture	Zymomonas_mobilis	GATATC	Nanomotif	1
Bacterial monoculture	Zymomonas_mobilis	GANTC	Nanomotif	1
Bacterial monoculture	Kangiella_aquimarina	TAAGNNNNNTCC	Nanomotif	1
Bacterial monoculture	Cellulophaga_lytica	AAAAGRG	Nanomotif	1
Bacterial monoculture	Cellulophaga_lytica	CYYANNNNNNNNTCNG	Nanomotif	1
Bacterial monoculture	Desulfobacca_acetoxidans	GACGA	Nanomotif	1
Bacterial monoculture	Desulfobacca_acetoxidans	GTAC	Nanomotif	1
Bacterial monoculture	Desulfobacca_acetoxidans	CTAG	Nanomotif	1
Bacterial monoculture	Desulfobacca_acetoxidans	CCCNNNNNRTTC	Nanomotif	1
Bacterial monoculture	Sphaerobacter_thermophilus	TTAA	Nanomotif	1
Bacterial monoculture	Sphaerobacter_thermophilus	TCANNNNNNNGTGC	Nanomotif	1
Bacterial monoculture	Pelobacter_carbinolicus	GCCNNNNNNTGCG	Nanomotif	1
Bacterial monoculture	Pelobacter_carbinolicus	GACGAG	Nanomotif	1
Bacterial monoculture	Thermanaerovibrio_acidaminovorans	TCANNNNNNNRTGT	Nanomotif	1
Bacterial monoculture	Thermanaerovibrio_acidaminovorans	GCWGC	Nanomotif	1
Bacterial monoculture	Thermanaerovibrio_acidaminovorans	GGCCT	Nanomotif	1
Bacterial monoculture	Escherichia_coli	AACNNNNNNGTGC	Nanomotif	1
Bacterial monoculture	Escherichia_coli	GATC	Nanomotif	1
Bacterial monoculture	Escherichia_coli	CCWGG	Nanomotif	1
Bacterial monoculture	Meiothermus_ruber	TTAA	Nanomotif	1
Bacterial monoculture	Meiothermus_ruber	GATC	Nanomotif	1
Bacterial monoculture	Meiothermus_ruber	GGCANNNNNNTGG	Nanomotif	1
Bacterial monoculture	Meiothermus_ruber	CTCGAG	Nanomotif	1
Bacterial monoculture	Meiothermus_ruber	AATT	Nanomotif	1
Bacterial monoculture	Meiothermus_ruber	CAGCTG	Nanomotif	1
Bacterial monoculture	Meiothermus_ruber	RGATCY	Nanomotif	1
Bacterial monoculture	Shewanella_oneidensis	GATC	Nanomotif	1
Bacterial monoculture	Cellulophaga_lytica	CATG	Modkit	1
Bacterial monoculture	Cellulophaga_lytica	GGNCC	Modkit	1
Bacterial monoculture	Cellulophaga_lytica	CYYANNNNNNNNTCNG	Modkit	1
Bacterial monoculture	Cellulophaga_lytica	AAAAGRG	Modkit	1
Bacterial monoculture	Desulfobacca_acetoxidans	GACCCA	Modkit	1
Bacterial monoculture	Desulfobacca_acetoxidans	CTGGAA	Modkit	0
Bacterial monoculture	Desulfobacca_acetoxidans	GAAYNNNNNGGG	Modkit	0
Bacterial monoculture	Desulfobacca_acetoxidans	GGRCGA	Modkit	0
Bacterial monoculture	Desulfobacca_acetoxidans	CGGAAG	Modkit	0
Bacterial monoculture	Desulfobacca_acetoxidans	GTAC	Modkit	1
Bacterial monoculture	Desulfobacca_acetoxidans	CRGAGG	Modkit	0
Bacterial monoculture	Desulfobacca_acetoxidans	CTAG	Modkit	1
Bacterial monoculture	Desulfobacca_acetoxidans	ARGCCC	Modkit	1
Bacterial monoculture	Desulfobacca_acetoxidans	CGCG	Modkit	1
Bacterial monoculture	Desulfobacca_acetoxidans	GCCATC	Modkit	1
Bacterial monoculture	Desulfobacca_acetoxidans	CCACCC	Modkit	0
Bacterial monoculture	Desulfobacca_acetoxidans	CCCNNNNNRTTC	Modkit	1
Bacterial monoculture	Desulfobacca_acetoxidans	GGCCATC	Modkit	0
Bacterial monoculture	Desulfobacca_acetoxidans	GCCATCNNNR	Modkit	0
Bacterial monoculture	Escherichia_coli	GCACNNNNNNGTT	Modkit	0
Bacterial monoculture	Escherichia_coli	AACNNNNNNGTGC	Modkit	1
Bacterial monoculture	Escherichia_coli	CCWGG	Modkit	1
Bacterial monoculture	Escherichia_coli	GATC	Modkit	1
Bacterial monoculture	Kangiella_aquimarina	GATC	Modkit	1
Bacterial monoculture	Kangiella_aquimarina	GGACT	Modkit	1
Bacterial monoculture	Meiothermus_ruber	CCANNNNNNTGCC	Modkit	0
Bacterial monoculture	Meiothermus_ruber	GGCANNNNNNTGG	Modkit	1
Bacterial monoculture	Meiothermus_ruber	GGGAGC	Modkit	1
Bacterial monoculture	Meiothermus_ruber	AATT	Modkit	1
Bacterial monoculture	Meiothermus_ruber	CAGCTG	Modkit	1
Bacterial monoculture	Meiothermus_ruber	TTAA	Modkit	1
Bacterial monoculture	Meiothermus_ruber	CTCGAG	Modkit	1
Bacterial monoculture	Meiothermus_ruber	RGATCY	Modkit	1
Bacterial monoculture	Meiothermus_ruber	CNNNCCNCCNCNNC	Modkit	0
Bacterial monoculture	Meiothermus_ruber	CNNCCNCCNCC	Modkit	0
Bacterial monoculture	Meiothermus_ruber	CNNNNCCNCCNCC	Modkit	0
Bacterial monoculture	Meiothermus_ruber	CAGAYG	Modkit	0
Bacterial monoculture	Meiothermus_ruber	CNCNNCNCNCCNNNNC	Modkit	0
Bacterial monoculture	Meiothermus_ruber	CNNNCNNNCCCNCNNNNS	Modkit	0
Bacterial monoculture	Meiothermus_ruber	CCNNNNCCNCCNNC	Modkit	0
Bacterial monoculture	Meiothermus_ruber	CNNNNCCSSNCC	Modkit	0
Bacterial monoculture	Meiothermus_ruber	CNCNNNNCCNCNNCNNC	Modkit	0
Bacterial monoculture	Meiothermus_ruber	CNNCNNCNCNNCCS	Modkit	0
Bacterial monoculture	Meiothermus_ruber	CNNNNNCCCSNNCC	Modkit	0
Bacterial monoculture	Meiothermus_ruber	CNNNCCSSNCC	Modkit	0
Bacterial monoculture	Meiothermus_ruber	CNCNCCCNCNNC	Modkit	0
Bacterial monoculture	Meiothermus_ruber	CNNNNNNNCCNCCSNC	Modkit	0
Bacterial monoculture	Meiothermus_ruber	CNNNNNCCNCCNNCNNC	Modkit	0
Bacterial monoculture	Meiothermus_ruber	CNNNNCCNCCNCNNNNNNNS	Modkit	0
Bacterial monoculture	Meiothermus_ruber	MCNNNNNNCCCCS	Modkit	0
Bacterial monoculture	Meiothermus_ruber	CCCSNNCCC	Modkit	0
Bacterial monoculture	Meiothermus_ruber	CCNNCCSNNCC	Modkit	0
Bacterial monoculture	Meiothermus_ruber	CNCNCNNNCCNNCC	Modkit	0
Bacterial monoculture	Meiothermus_ruber	CCCSSNCC	Modkit	0
Bacterial monoculture	Meiothermus_ruber	CCNCCNCNNCNNNNS	Modkit	0
Bacterial monoculture	Meiothermus_ruber	CNCNCCSNNCC	Modkit	0
Bacterial monoculture	Meiothermus_ruber	CNCCNCCNCNNNNNNNS	Modkit	0
Bacterial monoculture	Meiothermus_ruber	CNNNNNNCCCNNNCNCC	Modkit	0
Bacterial monoculture	Meiothermus_ruber	CCCSSNNCC	Modkit	0
Bacterial monoculture	Meiothermus_ruber	CNCCCCNNNNNNNNGG	Modkit	0
Bacterial monoculture	Meiothermus_ruber	CNCCCSNNCC	Modkit	0
Bacterial monoculture	Meiothermus_ruber	CNNNCNCCSNNNNNNNCC	Modkit	0
Bacterial monoculture	Meiothermus_ruber	CCNNNNCNCCSNC	Modkit	0
Bacterial monoculture	Meiothermus_ruber	CCSSNCCC	Modkit	0
Bacterial monoculture	Meiothermus_ruber	CNNCNNNNCCNCCNNC	Modkit	0
Bacterial monoculture	Meiothermus_ruber	CCCNCNCCC	Modkit	0
Bacterial monoculture	Meiothermus_ruber	CNNNNNCCNCCNNNNNCS	Modkit	0
Bacterial monoculture	Meiothermus_ruber	CNCNNCNNCCSNC	Modkit	0
Bacterial monoculture	Meiothermus_ruber	CNCCSSNSNC	Modkit	0
Bacterial monoculture	Meiothermus_ruber	CCCCSSNNC	Modkit	0
Bacterial monoculture	Meiothermus_ruber	CNNNCCNCCCNNNNNNNNNS	Modkit	0
Bacterial monoculture	Meiothermus_ruber	CCCNCCNNNCS	Modkit	0
Bacterial monoculture	Meiothermus_ruber	CCNNCNNCCNCNNNNNNNS	Modkit	0
Bacterial monoculture	Meiothermus_ruber	CNNCCNCNSNNCC	Modkit	0
Bacterial monoculture	Meiothermus_ruber	CCNCCSSNNNS	Modkit	0
Bacterial monoculture	Meiothermus_ruber	CCNNCNNNNCCNCC	Modkit	0
Bacterial monoculture	Meiothermus_ruber	CNNCCGGNNNNCNC	Modkit	0
Bacterial monoculture	Meiothermus_ruber	CNCNNNNNCNCCNNNCC	Modkit	0
Bacterial monoculture	Meiothermus_ruber	CNNNNNNNCCCNCSNC	Modkit	0
Bacterial monoculture	Meiothermus_ruber	CNNNNCNNCCNCCNNNS	Modkit	0
Bacterial monoculture	Meiothermus_ruber	CNNNNNCCCNCNNCNNNNS	Modkit	0
Bacterial monoculture	Meiothermus_ruber	GNNGNNGNNNCNNSGGNGG	Modkit	0
Bacterial monoculture	Meiothermus_ruber	CNCNNNNCCCCV	Modkit	0
Bacterial monoculture	Meiothermus_ruber	CNNNCCNCSNCNNNNS	Modkit	0
Bacterial monoculture	Meiothermus_ruber	CCNCCGNC	Modkit	0
Bacterial monoculture	Meiothermus_ruber	CCNNNCNCCC	Modkit	0
Bacterial monoculture	Meiothermus_ruber	CNCNCCNCCNNNNNC	Modkit	0
Bacterial monoculture	Meiothermus_ruber	CNNNCNCCSSNNNS	Modkit	0
Bacterial monoculture	Meiothermus_ruber	CNNNNCCCSNNNNNCS	Modkit	0
Bacterial monoculture	Meiothermus_ruber	CCCCCNNNNNNGNG	Modkit	0
Bacterial monoculture	Meiothermus_ruber	CCNNNNCCCC	Modkit	0
Bacterial monoculture	Meiothermus_ruber	CCNNCCSNNCNNNC	Modkit	0
Bacterial monoculture	Meiothermus_ruber	CNNNNNCCCCC	Modkit	0
Bacterial monoculture	Meiothermus_ruber	CNNNNNNCCNCNNCNNCNNNNS	Modkit	0
Bacterial monoculture	Meiothermus_ruber	CNNNNNCNNCCSNNNNCNC	Modkit	0
Bacterial monoculture	Meiothermus_ruber	CNNNNNCNNCCNCCNNNNS	Modkit	0
Bacterial monoculture	Meiothermus_ruber	CNNNNCCNCCNNCNNNNNNNS	Modkit	0
Bacterial monoculture	Meiothermus_ruber	CNNNCNCNNCNCCC	Modkit	0
Bacterial monoculture	Meiothermus_ruber	CMCNNNNNNCNCCNC	Modkit	0
Bacterial monoculture	Meiothermus_ruber	CCSSNCCNC	Modkit	0
Bacterial monoculture	Meiothermus_ruber	CNCCCSNNNNCC	Modkit	0
Bacterial monoculture	Meiothermus_ruber	CNNCNNNCNCNCCNS	Modkit	0
Bacterial monoculture	Meiothermus_ruber	CNNNNNCNNCNCCCNNNNC	Modkit	0
Bacterial monoculture	Meiothermus_ruber	CNNCCCSNNNCC	Modkit	0
Bacterial monoculture	Meiothermus_ruber	CNNNNNNCNNCCCNCNNNNNNNS	Modkit	0
Bacterial monoculture	Meiothermus_ruber	CNNNCCCSNNNNNCS	Modkit	0
Bacterial monoculture	Meiothermus_ruber	CNNNCCSSNNCC	Modkit	0
Bacterial monoculture	Meiothermus_ruber	CNNCCCSNSNNNNNNNS	Modkit	0
Bacterial monoculture	Meiothermus_ruber	CCNCCNNNCCS	Modkit	0
Bacterial monoculture	Meiothermus_ruber	MNNNNNNCCCCCS	Modkit	0
Bacterial monoculture	Meiothermus_ruber	CNNNNNNNCCCCNNNCS	Modkit	0
Bacterial monoculture	Meiothermus_ruber	CNNNNNNNCNNCCSSNNNC	Modkit	0
Bacterial monoculture	Meiothermus_ruber	CNNNNNNNCCCGGNNNNNC	Modkit	0
Bacterial monoculture	Meiothermus_ruber	CCGSCNNNNCC	Modkit	0
Bacterial monoculture	Meiothermus_ruber	CNNNCCCCNNNNNNSNS	Modkit	0
Bacterial monoculture	Meiothermus_ruber	CCNNNCCCC	Modkit	0
Bacterial monoculture	Meiothermus_ruber	CCSSSNCNC	Modkit	0
Bacterial monoculture	Meiothermus_ruber	CNNNNNNCCCCSNNNNNNNNS	Modkit	0
Bacterial monoculture	Meiothermus_ruber	MCNMNNNNCCNCC	Modkit	0
Bacterial monoculture	Meiothermus_ruber	CNNNNNNCNCCCSNNNNS	Modkit	0
Bacterial monoculture	Meiothermus_ruber	CNNNNNNNCCNNCCSNC	Modkit	0
Bacterial monoculture	Meiothermus_ruber	CNCNNNNNNCNCCSNNNNC	Modkit	0
Bacterial monoculture	Meiothermus_ruber	CNNNNNNNCCNCCSNNNNNNS	Modkit	0
Bacterial monoculture	Meiothermus_ruber	CNNNNCCCCC	Modkit	0
Bacterial monoculture	Meiothermus_ruber	CNCCSCNNCNNC	Modkit	0
Bacterial monoculture	Meiothermus_ruber	CNNNCCCSNNNSNC	Modkit	0
Bacterial monoculture	Meiothermus_ruber	CCCCNCCNNNNS	Modkit	0
Bacterial monoculture	Meiothermus_ruber	CNCNNNNCCCCNNNNNNNNS	Modkit	0
Bacterial monoculture	Meiothermus_ruber	CNNNNNCNCCNCCNNNNNNNNNS	Modkit	0
Bacterial monoculture	Meiothermus_ruber	CCNNNNNCNCCSNNNS	Modkit	0
Bacterial monoculture	Meiothermus_ruber	CNNNCNNNNNCNCCSNNNNC	Modkit	0
Bacterial monoculture	Meiothermus_ruber	CNNNCNCNNCCSNNNNNNNNS	Modkit	0
Bacterial monoculture	Meiothermus_ruber	CCNNCNCCNCNNNC	Modkit	0
Bacterial monoculture	Meiothermus_ruber	CNNNNNNNCNNCCSCNNNNNNNS	Modkit	0
Bacterial monoculture	Meiothermus_ruber	CNNNNNNNCNNCCCCNNNNNNNNNS	Modkit	0
Bacterial monoculture	Meiothermus_ruber	CNNCNCNCCCNNNNNS	Modkit	0
Bacterial monoculture	Meiothermus_ruber	CNNNNNNNCCCCSNNNNNNNS	Modkit	0
Bacterial monoculture	Meiothermus_ruber	CCSSNCNNNCC	Modkit	0
Bacterial monoculture	Meiothermus_ruber	CNNNNNCCCSNNNNNCNNNNS	Modkit	0
Bacterial monoculture	Meiothermus_ruber	CNCCCSNNSNNNC	Modkit	0
Bacterial monoculture	Meiothermus_ruber	CNNNNCCNCCNCNNNNNS	Modkit	0
Bacterial monoculture	Meiothermus_ruber	CNNNNNNCNCCCSNNNNNNS	Modkit	0
Bacterial monoculture	Meiothermus_ruber	CNNNNNNCCCCSNNNNNNNNNNS	Modkit	0
Bacterial monoculture	Meiothermus_ruber	CNNNNNNNCCNCCNNCNC	Modkit	0
Bacterial monoculture	Meiothermus_ruber	CCCCSNNNNCC	Modkit	0
Bacterial monoculture	Meiothermus_ruber	CCNCCSNCNS	Modkit	0
Bacterial monoculture	Meiothermus_ruber	CCNCCSNNNNCNS	Modkit	0
Bacterial monoculture	Meiothermus_ruber	CNNNCCCCNNNNNNNSNS	Modkit	0
Bacterial monoculture	Meiothermus_ruber	CNNNNNNNCCSSNCC	Modkit	0
Bacterial monoculture	Meiothermus_ruber	CNCCNNCCNCC	Modkit	0
Bacterial monoculture	Meiothermus_ruber	CCGGNNCNCC	Modkit	0
Bacterial monoculture	Meiothermus_ruber	CCCSSNNNCNC	Modkit	0
Bacterial monoculture	Meiothermus_ruber	CNCNNNCNCCNNCNS	Modkit	0
Bacterial monoculture	Meiothermus_ruber	CNNNCNCNCNCCNNNS	Modkit	0
Bacterial monoculture	Meiothermus_ruber	CNCCCSNNNCNNNS	Modkit	0
Bacterial monoculture	Meiothermus_ruber	CCCGGSNNNNS	Modkit	0
Bacterial monoculture	Meiothermus_ruber	CNNNNMCCNNCNCC	Modkit	0
Bacterial monoculture	Meiothermus_ruber	CMCNNNNNCCNCC	Modkit	0
Bacterial monoculture	Meiothermus_ruber	CNNNNNCCCNNNCNNNCC	Modkit	0
Bacterial monoculture	Meiothermus_ruber	CNNNNNNCCCCSNNNNNNS	Modkit	0
Bacterial monoculture	Meiothermus_ruber	CNNNNCNNNCNCCSNNNNNNNS	Modkit	0
Bacterial monoculture	Meiothermus_ruber	CCCNNCCSNNNNNNNS	Modkit	0
Bacterial monoculture	Meiothermus_ruber	CNCCSSNNNCS	Modkit	0
Bacterial monoculture	Meiothermus_ruber	CNNNNNNCCCCSNNNS	Modkit	0
Bacterial monoculture	Meiothermus_ruber	CNNNCNCCCC	Modkit	0
Bacterial monoculture	Meiothermus_ruber	CNNNNNNNNNCCCGGNNNNNS	Modkit	0
Bacterial monoculture	Meiothermus_ruber	CNNNNCNNNCNCCSNNNNNS	Modkit	0
Bacterial monoculture	Meiothermus_ruber	CCSSSNNCC	Modkit	0
Bacterial monoculture	Meiothermus_ruber	CCCCNNCNNCNNNNS	Modkit	0
Bacterial monoculture	Meiothermus_ruber	CCNCCSNCNNNNNNNS	Modkit	0
Bacterial monoculture	Meiothermus_ruber	MNNNNNNCCNCCNCNNC	Modkit	0
Bacterial monoculture	Meiothermus_ruber	CNNNCCCCNCNNNNNS	Modkit	0
Bacterial monoculture	Meiothermus_ruber	CCNCCNCNNNNSNNS	Modkit	0
Bacterial monoculture	Meiothermus_ruber	CNCNNCCNCCNNNNNNS	Modkit	0
Bacterial monoculture	Meiothermus_ruber	CNNNNNNCNNCCCCNNNNNNNNNS	Modkit	0
Bacterial monoculture	Meiothermus_ruber	CCSSNCCNNNNC	Modkit	0
Bacterial monoculture	Meiothermus_ruber	CNCCCSNNSNC	Modkit	0
Bacterial monoculture	Meiothermus_ruber	CNNCNNNCNCCC	Modkit	0
Bacterial monoculture	Meiothermus_ruber	CCGGNNNNCCC	Modkit	0
Bacterial monoculture	Meiothermus_ruber	CCSSNNCCC	Modkit	0
Bacterial monoculture	Meiothermus_ruber	CNNNNNCCCSNNNNNCS	Modkit	0
Bacterial monoculture	Meiothermus_ruber	CNCNNNNNCCSNNNNNNCC	Modkit	0
Bacterial monoculture	Meiothermus_ruber	CNNCCCCNNCNNNS	Modkit	0
Bacterial monoculture	Meiothermus_ruber	CCSSCSNC	Modkit	0
Bacterial monoculture	Meiothermus_ruber	CCSCSNNCC	Modkit	0
Bacterial monoculture	Meiothermus_ruber	CNNNNNCNNCCCCNNNNNNS	Modkit	0
Bacterial monoculture	Meiothermus_ruber	CNNCCCSNNNNNCC	Modkit	0
Bacterial monoculture	Meiothermus_ruber	CNNNNNNNNNCCCNNCCNNNNNS	Modkit	0
Bacterial monoculture	Meiothermus_ruber	CNCCCSNNNCNNNNS	Modkit	0
Bacterial monoculture	Meiothermus_ruber	CCNNNNNNNNCCCCNNNNNS	Modkit	0
Bacterial monoculture	Meiothermus_ruber	CNNNNNNCCCSSNNNNNNS	Modkit	0
Bacterial monoculture	Meiothermus_ruber	CNCNNCNCNNCCS	Modkit	0
Bacterial monoculture	Meiothermus_ruber	CCNNNCCCC	Modkit	0
Bacterial monoculture	Meiothermus_ruber	CCCCCSNNNNNNNS	Modkit	0
Bacterial monoculture	Meiothermus_ruber	MNNNNCNNCCCCNNNNNC	Modkit	0
Bacterial monoculture	Meiothermus_ruber	CNCNCSSNNCC	Modkit	0
Bacterial monoculture	Meiothermus_ruber	CNNNNNNNCCCCNNNNNCNNNS	Modkit	0
Bacterial monoculture	Meiothermus_ruber	CNNNNNCNCCSNNNNCNS	Modkit	0
Bacterial monoculture	Meiothermus_ruber	CCCCNSNCC	Modkit	0
Bacterial monoculture	Meiothermus_ruber	MNNNNNNCCNCCSNC	Modkit	0
Bacterial monoculture	Meiothermus_ruber	CNNNNNNNCCCSNNNCNNNS	Modkit	0
Bacterial monoculture	Meiothermus_ruber	CCCCSNNNCNNS	Modkit	0
Bacterial monoculture	Meiothermus_ruber	CCGSCNNCNNC	Modkit	0
Bacterial monoculture	Meiothermus_ruber	CNCCCCSNNNNNNS	Modkit	0
Bacterial monoculture	Meiothermus_ruber	CNCCCGNC	Modkit	0
Bacterial monoculture	Meiothermus_ruber	SNCCSSNCC	Modkit	0
Bacterial monoculture	Meiothermus_ruber	CCNNNNNCCCC	Modkit	0
Bacterial monoculture	Meiothermus_ruber	GATC	Modkit	1
Bacterial monoculture	Meiothermus_ruber	CNCCCSSNNNS	Modkit	0
Bacterial monoculture	Meiothermus_ruber	CNNCNNNNNCCCC	Modkit	0
Bacterial monoculture	Meiothermus_ruber	CCCNNCCCNNNS	Modkit	0
Bacterial monoculture	Meiothermus_ruber	CCNCSNCNCNNS	Modkit	0
Bacterial monoculture	Meiothermus_ruber	CNNNNCCNCSNCNNNNS	Modkit	0
Bacterial monoculture	Meiothermus_ruber	CCCCNNNNCCC	Modkit	0
Bacterial monoculture	Meiothermus_ruber	CNNNNNCNCNCCSNNNNC	Modkit	0
Bacterial monoculture	Meiothermus_ruber	CNNNCNCCNNCNNNCNNNNC	Modkit	0
Bacterial monoculture	Meiothermus_ruber	CCNNCCCNC	Modkit	0
Bacterial monoculture	Meiothermus_ruber	CCCCCSNNNNNNNNNS	Modkit	0
Bacterial monoculture	Meiothermus_ruber	CNNCNNNCCCC	Modkit	0
Bacterial monoculture	Meiothermus_ruber	CNNCCCCNNNNNNSNNNS	Modkit	0
Bacterial monoculture	Meiothermus_ruber	CNCCNCCNNNSNNS	Modkit	0
Bacterial monoculture	Meiothermus_ruber	CNCCSSNNCNNNNS	Modkit	0
Bacterial monoculture	Meiothermus_ruber	CCCCSNSNNNNNNNS	Modkit	0
Bacterial monoculture	Meiothermus_ruber	CNNNNNNNCCCCSNNNNNNNNNNS	Modkit	0
Bacterial monoculture	Meiothermus_ruber	CNNNNNNCCSNCSNC	Modkit	0
Bacterial monoculture	Meiothermus_ruber	CNNCNNCCGNC	Modkit	0
Bacterial monoculture	Meiothermus_ruber	CNNNNCCCCC	Modkit	0
Bacterial monoculture	Meiothermus_ruber	CNNNNNNNCCNCCSNNNNNNNNS	Modkit	0
Bacterial monoculture	Meiothermus_ruber	CNNNNNCNNCNCCSNNC	Modkit	0
Bacterial monoculture	Meiothermus_ruber	CNNNCNCCSNC	Modkit	0
Bacterial monoculture	Meiothermus_ruber	CNCNNCCGNC	Modkit	0
Bacterial monoculture	Meiothermus_ruber	CNNCCSSNNCNC	Modkit	0
Bacterial monoculture	Meiothermus_ruber	CNNCNNNNCCCC	Modkit	0
Bacterial monoculture	Meiothermus_ruber	CNNNCCNCNCC	Modkit	0
Bacterial monoculture	Meiothermus_ruber	CNNCCCCNNNNSNS	Modkit	0
Bacterial monoculture	Meiothermus_ruber	CNNNNCCCSNC	Modkit	0
Bacterial monoculture	Meiothermus_ruber	CNNNNNNNCCCNNNNNNCNCC	Modkit	0
Bacterial monoculture	Meiothermus_ruber	CNCNNNNCCNCCNNNNNNNNNS	Modkit	0
Bacterial monoculture	Meiothermus_ruber	CNCCSSNNNCNS	Modkit	0
Bacterial monoculture	Meiothermus_ruber	MNNNNNNMCNNCCCC	Modkit	0
Bacterial monoculture	Meiothermus_ruber	CCNCNCNCC	Modkit	0
Bacterial monoculture	Meiothermus_ruber	SNNNNGNNSCCGNNNNNGGNG	Modkit	0
Bacterial monoculture	Meiothermus_ruber	CNNNNNNNNNNCCGGNNNCNNC	Modkit	0
Bacterial monoculture	Meiothermus_ruber	CNNNNCNNCNNCCSNNNNNNNS	Modkit	0
Bacterial monoculture	Meiothermus_ruber	CCSCNNCCS	Modkit	0
Bacterial monoculture	Meiothermus_ruber	CNCCCCSNNNNNNNNNS	Modkit	0
Bacterial monoculture	Meiothermus_ruber	CCSCSNNNCC	Modkit	0
Bacterial monoculture	Meiothermus_ruber	CNNNCCSSNCNNNNS	Modkit	0
Bacterial monoculture	Meiothermus_ruber	CCCSNNCCNC	Modkit	0
Bacterial monoculture	Meiothermus_ruber	MNNNCNNNNNNCCCCNNNNNNNNNS	Modkit	0
Bacterial monoculture	Meiothermus_ruber	CCCNCCNNCNC	Modkit	0
Bacterial monoculture	Meiothermus_ruber	CNNNNCNNCCGNC	Modkit	0
Bacterial monoculture	Meiothermus_ruber	CCNCNCCNC	Modkit	0
Bacterial monoculture	Meiothermus_ruber	CNNNCNNNNCCCC	Modkit	0
Bacterial monoculture	Meiothermus_ruber	MNNCCNNNCNCCNNNNNNS	Modkit	0
Bacterial monoculture	Meiothermus_ruber	CNNNNNNCCNCCSNNS	Modkit	0
Bacterial monoculture	Meiothermus_ruber	CCNNNNCCSNNNSNC	Modkit	0
Bacterial monoculture	Meiothermus_ruber	GNNGNSGNSCCNNCNNNNG	Modkit	0
Bacterial monoculture	Meiothermus_ruber	CNNNNCNCCCC	Modkit	0
Bacterial monoculture	Meiothermus_ruber	CNNNNNNCCCCNNNNNNNNSS	Modkit	0
Bacterial monoculture	Meiothermus_ruber	CNMNNNNCNCCNCC	Modkit	0
Bacterial monoculture	Meiothermus_ruber	CCCCNNCNNNCS	Modkit	0
Bacterial monoculture	Meiothermus_ruber	CNNCNCCNCNSNNNC	Modkit	0
Bacterial monoculture	Meiothermus_ruber	CNNNNCNNCCNCCNNNNNNS	Modkit	0
Bacterial monoculture	Meiothermus_ruber	CNNNNNNNNCCCCNNNNNCS	Modkit	0
Bacterial monoculture	Meiothermus_ruber	CNNNCNCCSNNNCNNNNNNS	Modkit	0
Bacterial monoculture	Meiothermus_ruber	CCNCCCC	Modkit	0
Bacterial monoculture	Meiothermus_ruber	GNNNGGNCCNNNGGNNG	Modkit	0
Bacterial monoculture	Meiothermus_ruber	CNNCNCCCC	Modkit	0
Bacterial monoculture	Meiothermus_ruber	CNNNNNNCNCNSCCNC	Modkit	0
Bacterial monoculture	Meiothermus_ruber	CNCNCCNCNNNCNNNNS	Modkit	0
Bacterial monoculture	Meiothermus_ruber	CNNNCCCNNCNNNCNNS	Modkit	0
Bacterial monoculture	Meiothermus_ruber	CNNNNNNNNNCCSSNNCC	Modkit	0
Bacterial monoculture	Meiothermus_ruber	CCNNNNCNNCCSNNNNNS	Modkit	0
Bacterial monoculture	Meiothermus_ruber	CNNCCCCC	Modkit	0
Bacterial monoculture	Meiothermus_ruber	MCNNNCCCNNNCNNNNNS	Modkit	0
Bacterial monoculture	Meiothermus_ruber	CNCCSCSNNNC	Modkit	0
Bacterial monoculture	Meiothermus_ruber	CNNNCSCCNCNNNNNNNS	Modkit	0
Bacterial monoculture	Meiothermus_ruber	CNCNCCSNNNCNNS	Modkit	0
Bacterial monoculture	Meiothermus_ruber	CCNCNNCCNCC	Modkit	0
Bacterial monoculture	Meiothermus_ruber	CCNNCNSNNCCS	Modkit	0
Bacterial monoculture	Meiothermus_ruber	CNNNNNNNCCCCSNNS	Modkit	0
Bacterial monoculture	Meiothermus_ruber	CCSCCNNNNCS	Modkit	0
Bacterial monoculture	Meiothermus_ruber	CNCCNCNCCNNC	Modkit	0
Bacterial monoculture	Meiothermus_ruber	CNNNNNCNCCCC	Modkit	0
Bacterial monoculture	Meiothermus_ruber	CNNNCNNNNNCCCC	Modkit	0
Bacterial monoculture	Meiothermus_ruber	CNNCNNCCCC	Modkit	0
Bacterial monoculture	Meiothermus_ruber	CNCCSSNNSC	Modkit	0
Bacterial monoculture	Meiothermus_ruber	CNNNCNNCNCCNNCNNNNNS	Modkit	0
Bacterial monoculture	Meiothermus_ruber	CCCCSNNNNNNCC	Modkit	0
Bacterial monoculture	Meiothermus_ruber	CCNNCNCCC	Modkit	0
Bacterial monoculture	Meiothermus_ruber	CNNNNNNNNCCCCC	Modkit	0
Bacterial monoculture	Meiothermus_ruber	CNCNNNNCCNCCNNNNNNNS	Modkit	0
Bacterial monoculture	Meiothermus_ruber	CCSSNCCNNC	Modkit	0
Bacterial monoculture	Meiothermus_ruber	CNCNMCNCNSNC	Modkit	0
Bacterial monoculture	Meiothermus_ruber	CCCCSNNCNNNNS	Modkit	0
Bacterial monoculture	Meiothermus_ruber	CNNNNNNNCCCCNNNNSNNNNS	Modkit	0
Bacterial monoculture	Meiothermus_ruber	CNNNNNNCCCCNNNNSNNS	Modkit	0
Bacterial monoculture	Meiothermus_ruber	CCNCCNCNNCNNS	Modkit	0
Bacterial monoculture	Meiothermus_ruber	CNNNNNNCCCSNNNNCNNNS	Modkit	0
Bacterial monoculture	Meiothermus_ruber	CCNCNNCCC	Modkit	0
Bacterial monoculture	Meiothermus_ruber	CNNNCNNNCCCC	Modkit	0
Bacterial monoculture	Meiothermus_ruber	CNNNNNCNCCCNNNNCNNNNS	Modkit	0
Bacterial monoculture	Meiothermus_ruber	CNCCCCNNNNSNNNNS	Modkit	0
Bacterial monoculture	Meiothermus_ruber	CCCNCSNCNNNC	Modkit	0
Bacterial monoculture	Meiothermus_ruber	CNNCCGNCC	Modkit	0
Bacterial monoculture	Meiothermus_ruber	CNCNNNNCCCC	Modkit	0
Bacterial monoculture	Meiothermus_ruber	CCNCCCC	Modkit	0
Bacterial monoculture	Meiothermus_ruber	CNNNNNNNCNCCSNNNCNNNC	Modkit	0
Bacterial monoculture	Meiothermus_ruber	CCNNNCCNCC	Modkit	0
Bacterial monoculture	Meiothermus_ruber	CNCCCCNNNNNSNNNS	Modkit	0
Bacterial monoculture	Meiothermus_ruber	CNNNNNCNCCCC	Modkit	0
Bacterial monoculture	Meiothermus_ruber	CCGSCNNNNNCC	Modkit	0
Bacterial monoculture	Meiothermus_ruber	CNNNNNNNCCNCCSNNS	Modkit	0
Bacterial monoculture	Meiothermus_ruber	CCCCSNNNNNCC	Modkit	0
Bacterial monoculture	Meiothermus_ruber	CNNCCGNCNC	Modkit	0
Bacterial monoculture	Meiothermus_ruber	CCSSNSNCNC	Modkit	0
Bacterial monoculture	Meiothermus_ruber	CNNNNNNNCCCCNNNNSNS	Modkit	0
Bacterial monoculture	Meiothermus_ruber	MNNNNMCCNNCCC	Modkit	0
Bacterial monoculture	Meiothermus_ruber	CNNNNCNCCSNNNNNCS	Modkit	0
Bacterial monoculture	Meiothermus_ruber	CCNNNNCCCS	Modkit	0
Bacterial monoculture	Meiothermus_ruber	CNCCCSNNNNNNCNNNS	Modkit	0
Bacterial monoculture	Meiothermus_ruber	CNNNNCNCCGNC	Modkit	0
Bacterial monoculture	Meiothermus_ruber	CNCCSSNNNCNNS	Modkit	0
Bacterial monoculture	Meiothermus_ruber	CCNNNCNNCCSNNNNNNNS	Modkit	0
Bacterial monoculture	Meiothermus_ruber	CCSSNNNCNCC	Modkit	0
Bacterial monoculture	Meiothermus_ruber	CNCCCSNNNNNNCS	Modkit	0
Bacterial monoculture	Meiothermus_ruber	CNNNNNCNCCSNNNCNNNNS	Modkit	0
Bacterial monoculture	Meiothermus_ruber	CNCCNNCCC	Modkit	0
Bacterial monoculture	Meiothermus_ruber	CNNNNNCCGNCNNC	Modkit	0
Bacterial monoculture	Meiothermus_ruber	CCNNNNNCCCNC	Modkit	0
Bacterial monoculture	Meiothermus_ruber	CCGNCNNNCSNS	Modkit	0
Bacterial monoculture	Meiothermus_ruber	CNNNNNNNCCNCCSNNNNNS	Modkit	0
Bacterial monoculture	Meiothermus_ruber	CCNNNNCCCC	Modkit	0
Bacterial monoculture	Meiothermus_ruber	CNNNNCCCSNNNNNNNSNS	Modkit	0
Bacterial monoculture	Meiothermus_ruber	CNNNNNNCCCSNNSNNNS	Modkit	0
Bacterial monoculture	Meiothermus_ruber	CNNNCNNCCGNC	Modkit	0
Bacterial monoculture	Meiothermus_ruber	CNNNNNNNNNCCSCSNS	Modkit	0
Bacterial monoculture	Meiothermus_ruber	CNNCCNCNCNNNNCNNNS	Modkit	0
Bacterial monoculture	Meiothermus_ruber	CNNNNNNCCCGNC	Modkit	0
Bacterial monoculture	Meiothermus_ruber	CCCSGNSNS	Modkit	0
Bacterial monoculture	Meiothermus_ruber	CNNNNCCNCNCC	Modkit	0
Bacterial monoculture	Meiothermus_ruber	CNCNCCNSNSNC	Modkit	0
Bacterial monoculture	Meiothermus_ruber	CNNNNNCCNCCC	Modkit	0
Bacterial monoculture	Meiothermus_ruber	CCNNCCCC	Modkit	0
Bacterial monoculture	Meiothermus_ruber	CNCNNNNNCNNCCSNNNNNNC	Modkit	0
Bacterial monoculture	Meiothermus_ruber	CNCCSSNNSNNNC	Modkit	0
Bacterial monoculture	Meiothermus_ruber	CNNNNNNNCCCCC	Modkit	0
Bacterial monoculture	Meiothermus_ruber	CNNNNSNNCCSSNC	Modkit	0
Bacterial monoculture	Meiothermus_ruber	CCNNCNCCC	Modkit	0
Bacterial monoculture	Meiothermus_ruber	CNNNNCCNNCNCNCNNC	Modkit	0
Bacterial monoculture	Meiothermus_ruber	CNNNNNCCCCC	Modkit	0
Bacterial monoculture	Meiothermus_ruber	CNCCCCCNNNNNNNS	Modkit	0
Bacterial monoculture	Meiothermus_ruber	CNCNNNNNCCGNC	Modkit	0
Bacterial monoculture	Meiothermus_ruber	CNNCCSSNCNNS	Modkit	0
Bacterial monoculture	Meiothermus_ruber	MCNNCCSNNNNCNC	Modkit	0
Bacterial monoculture	Meiothermus_ruber	CNNNNNNNNCNCCSSNNNNNS	Modkit	0
Bacterial monoculture	Meiothermus_ruber	CNNNNCNCCCC	Modkit	0
Bacterial monoculture	Meiothermus_ruber	CCNNNCCCNC	Modkit	0
Bacterial monoculture	Meiothermus_ruber	CNCCNCCNSNNNC	Modkit	0
Bacterial monoculture	Meiothermus_ruber	CNNNNNCCCSNC	Modkit	0
Bacterial monoculture	Meiothermus_ruber	CCCCCNNNNNNNSNS	Modkit	0
Bacterial monoculture	Meiothermus_ruber	CNNNCCGNCNC	Modkit	0
Bacterial monoculture	Meiothermus_ruber	CCCGNCNNC	Modkit	0
Bacterial monoculture	Meiothermus_ruber	CCCCSNNNNCNNNNNS	Modkit	0
Bacterial monoculture	Meiothermus_ruber	CNNNNNNNNCCCCSNNS	Modkit	0
Bacterial monoculture	Meiothermus_ruber	CNNNNNCCCNCC	Modkit	0
Bacterial monoculture	Meiothermus_ruber	CCNNCCNCC	Modkit	0
Bacterial monoculture	Meiothermus_ruber	CNNCNNNNCCCC	Modkit	0
Bacterial monoculture	Meiothermus_ruber	CNNNNCCCSNNNNNNSNNNS	Modkit	0
Bacterial monoculture	Meiothermus_ruber	CCCSGNNCS	Modkit	0
Bacterial monoculture	Meiothermus_ruber	MNNNNNNNCNCCNCCNNNNS	Modkit	0
Bacterial monoculture	Meiothermus_ruber	CNCNNNNNCCCC	Modkit	0
Bacterial monoculture	Meiothermus_ruber	CNNNNNNNNNNCCCCNNNNSNNS	Modkit	0
Bacterial monoculture	Meiothermus_ruber	CNNNNNCCCSNNNNNNNSNS	Modkit	0
Bacterial monoculture	Meiothermus_ruber	CNCNNNCNCCC	Modkit	0
Bacterial monoculture	Meiothermus_ruber	CNNNNCCCNCC	Modkit	0
Bacterial monoculture	Meiothermus_ruber	CNCNNNNCCNCCNNNNNNNNNNS	Modkit	0
Bacterial monoculture	Meiothermus_ruber	CCNNNNNCCCC	Modkit	0
Bacterial monoculture	Meiothermus_ruber	CNCNNNCCCC	Modkit	0
Bacterial monoculture	Meiothermus_ruber	CNNCCGNCNNC	Modkit	0
Bacterial monoculture	Meiothermus_ruber	CNNNNNNNNCCSCSS	Modkit	0
Bacterial monoculture	Meiothermus_ruber	CNNNNNNCCNCNCC	Modkit	0
Bacterial monoculture	Meiothermus_ruber	MNNNNNNNMCCCCNNC	Modkit	0
Bacterial monoculture	Meiothermus_ruber	CNNCNCNNCCSNNNNNNNNS	Modkit	0
Bacterial monoculture	Meiothermus_ruber	CNNCNNCNNCCC	Modkit	0
Bacterial monoculture	Meiothermus_ruber	CNCCSSNCC	Modkit	0
Bacterial monoculture	Meiothermus_ruber	CCGNCNNNNCCNS	Modkit	0
Bacterial monoculture	Meiothermus_ruber	CNCCCCNNNNNNNSNS	Modkit	0
Bacterial monoculture	Meiothermus_ruber	CNCNNNCCCC	Modkit	0
Bacterial monoculture	Meiothermus_ruber	MNNNNNNNCNCCCSNNNNNNC	Modkit	0
Bacterial monoculture	Meiothermus_ruber	CNNNNNNNNCCCCC	Modkit	0
Bacterial monoculture	Meiothermus_ruber	CNNCNNCCCC	Modkit	0
Bacterial monoculture	Meiothermus_ruber	CNNCNCCCS	Modkit	0
Bacterial monoculture	Meiothermus_ruber	CNNNCCSNCCNNNNNNNS	Modkit	0
Bacterial monoculture	Meiothermus_ruber	CNNNNNNNNCCCSNNNCNNNNS	Modkit	0
Bacterial monoculture	Meiothermus_ruber	CNNCNNNNNCCCNC	Modkit	0
Bacterial monoculture	Meiothermus_ruber	CNNNCNNCCCC	Modkit	0
Bacterial monoculture	Meiothermus_ruber	CNNCNNCNCCNNNNNCNC	Modkit	0
Bacterial monoculture	Meiothermus_ruber	CCNCCCC	Modkit	0
Bacterial monoculture	Meiothermus_ruber	CNCNNCCCNC	Modkit	0
Bacterial monoculture	Meiothermus_ruber	CNNNNNCCCCNNNNC	Modkit	0
Bacterial monoculture	Meiothermus_ruber	CACNCGCG	Modkit	0
Bacterial monoculture	Meiothermus_ruber	CNNNCCSCNNCNNNNNS	Modkit	0
Bacterial monoculture	Meiothermus_ruber	CNNNNCCGNCNC	Modkit	0
Bacterial monoculture	Meiothermus_ruber	CCCNCCNNCNNNNS	Modkit	0
Bacterial monoculture	Meiothermus_ruber	CCCGNCNNNNC	Modkit	0
Bacterial monoculture	Meiothermus_ruber	CNNNNNNCCNCNCNCNNNNS	Modkit	0
Bacterial monoculture	Meiothermus_ruber	CCCCNSNCNNNNS	Modkit	0
Bacterial monoculture	Meiothermus_ruber	CNCNCCCC	Modkit	0
Bacterial monoculture	Meiothermus_ruber	CCCNNCCSNS	Modkit	0
Bacterial monoculture	Meiothermus_ruber	CNNCCCSNNNCNNNNS	Modkit	0
Bacterial monoculture	Meiothermus_ruber	CNNNNCNNNCCCC	Modkit	0
Bacterial monoculture	Meiothermus_ruber	CCSSNCNNCC	Modkit	0
Bacterial monoculture	Meiothermus_ruber	CCNNNNNCCNCC	Modkit	0
Bacterial monoculture	Meiothermus_ruber	CNNCNCCNSNNNCS	Modkit	0
Bacterial monoculture	Meiothermus_ruber	CNCNNNCCGNC	Modkit	0
Bacterial monoculture	Meiothermus_ruber	CNNNNCCCSNNNNNNNNSNS	Modkit	0
Bacterial monoculture	Meiothermus_ruber	CNNCCCSNNNNNCNNNS	Modkit	0
Bacterial monoculture	Meiothermus_ruber	CNNCCNCCC	Modkit	0
Bacterial monoculture	Meiothermus_ruber	CNNCNCCCS	Modkit	0
Bacterial monoculture	Meiothermus_ruber	CNCNNNNNCCNCNNNNNNCS	Modkit	0
Bacterial monoculture	Meiothermus_ruber	CCNNNCNCCC	Modkit	0
Bacterial monoculture	Meiothermus_ruber	CNNNNNCNCCSNNNNNNSNNS	Modkit	0
Bacterial monoculture	Meiothermus_ruber	CNCCGNCNNNNC	Modkit	0
Bacterial monoculture	Meiothermus_ruber	CNNNCNCCCNC	Modkit	0
Bacterial monoculture	Meiothermus_ruber	CCCNCCNNNNGG	Modkit	0
Bacterial monoculture	Meiothermus_ruber	CNNNCCCCC	Modkit	0
Bacterial monoculture	Meiothermus_ruber	CNNNNCNNNNCCCC	Modkit	0
Bacterial monoculture	Meiothermus_ruber	CNNNNNNNCCSSNCNNNS	Modkit	0
Bacterial monoculture	Meiothermus_ruber	MNNNNNNNCCCCSNNNNNNS	Modkit	0
Bacterial monoculture	Meiothermus_ruber	CNNNNNCCCCNNNNNNNNNSS	Modkit	0
Bacterial monoculture	Meiothermus_ruber	CNNCCGNNNNNNCCNNC	Modkit	0
Bacterial monoculture	Meiothermus_ruber	CCNNNNCCCC	Modkit	0
Bacterial monoculture	Meiothermus_ruber	CNNCNNCCCNC	Modkit	0
Bacterial monoculture	Meiothermus_ruber	CNCCSSNNNCNNNNNS	Modkit	0
Bacterial monoculture	Meiothermus_ruber	GNNNNGNCCNNGGNGGNG	Modkit	0
Bacterial monoculture	Meiothermus_ruber	CNNNNNNNNCCCCSNNNNNS	Modkit	0
Bacterial monoculture	Meiothermus_ruber	CNCCCCNNNNNSNNS	Modkit	0
Bacterial monoculture	Meiothermus_ruber	CCSSNNCCNC	Modkit	0
Bacterial monoculture	Meiothermus_ruber	CNNNNNNCCCCC	Modkit	0
Bacterial monoculture	Meiothermus_ruber	CCCNSNCNCNNNS	Modkit	0
Bacterial monoculture	Meiothermus_ruber	CCCSSNSNNNC	Modkit	0
Bacterial monoculture	Meiothermus_ruber	CNNNNNCCGNCC	Modkit	0
Bacterial monoculture	Meiothermus_ruber	CCNNNCCNCNC	Modkit	0
Bacterial monoculture	Meiothermus_ruber	CCGNCCC	Modkit	0
Bacterial monoculture	Meiothermus_ruber	CNNNCNCCNCC	Modkit	0
Bacterial monoculture	Meiothermus_ruber	CNNNCNNNCCCC	Modkit	0
Bacterial monoculture	Meiothermus_ruber	CNNNNNNNNNCCSNCSNC	Modkit	0
Bacterial monoculture	Meiothermus_ruber	MCNNMCNNCCS	Modkit	0
Bacterial monoculture	Meiothermus_ruber	CNNCCGNCNNNNNNC	Modkit	0
Bacterial monoculture	Meiothermus_ruber	CCCSSNNNNNCC	Modkit	0
Bacterial monoculture	Meiothermus_ruber	CCNNCCCC	Modkit	0
Bacterial monoculture	Meiothermus_ruber	MCCNCCNCNNNNNNNS	Modkit	0
Bacterial monoculture	Meiothermus_ruber	CNNCCNCCS	Modkit	0
Bacterial monoculture	Meiothermus_ruber	CNNNCCCSNC	Modkit	0
Bacterial monoculture	Meiothermus_ruber	CCNNCCSNC	Modkit	0
Bacterial monoculture	Meiothermus_ruber	CNNNCNCCCC	Modkit	0
Bacterial monoculture	Meiothermus_ruber	CNNNNNNCCGNCNC	Modkit	0
Bacterial monoculture	Meiothermus_ruber	CNNNCNNNNCCCC	Modkit	0
Bacterial monoculture	Meiothermus_ruber	CNNNNNNNNNNCCCCNNNCNNNNS	Modkit	0
Bacterial monoculture	Meiothermus_ruber	CCCGNCNNNC	Modkit	0
Bacterial monoculture	Meiothermus_ruber	CNNCNNNNNCCSNNNCNNS	Modkit	0
Bacterial monoculture	Meiothermus_ruber	GNNNNGNCCNNNGNGNGG	Modkit	0
Bacterial monoculture	Meiothermus_ruber	CNNCNNNNNCCCC	Modkit	0
Bacterial monoculture	Meiothermus_ruber	CNNNNNCCCSNNNNNSNS	Modkit	0
Bacterial monoculture	Meiothermus_ruber	CNCNNCCCC	Modkit	0
Bacterial monoculture	Meiothermus_ruber	CNCCGNCNC	Modkit	0
Bacterial monoculture	Meiothermus_ruber	CCNCCSNNNNNSNNNS	Modkit	0
Bacterial monoculture	Meiothermus_ruber	MNMNNNNNNNCCCNNCC	Modkit	0
Bacterial monoculture	Meiothermus_ruber	CCNCCSNCNNNS	Modkit	0
Bacterial monoculture	Meiothermus_ruber	CCCNCNNCNSNNS	Modkit	0
Bacterial monoculture	Meiothermus_ruber	CNNNNNNNNCCCCSNNNNNNNNS	Modkit	0
Bacterial monoculture	Meiothermus_ruber	CCNNNCNCCS	Modkit	0
Bacterial monoculture	Meiothermus_ruber	CNNCNCCSNNNNNCNNNS	Modkit	0
Bacterial monoculture	Meiothermus_ruber	CCCCNNNNNNGGG	Modkit	0
Bacterial monoculture	Meiothermus_ruber	CCNNNNNNCCCC	Modkit	0
Bacterial monoculture	Meiothermus_ruber	MCNNNNNNCCNCCNNNNNNNNNS	Modkit	0
Bacterial monoculture	Meiothermus_ruber	CNNCNNNCNCCS	Modkit	0
Bacterial monoculture	Meiothermus_ruber	CNNNNCCGNCNNNNC	Modkit	0
Bacterial monoculture	Meiothermus_ruber	CCCCCNNNNNNNSG	Modkit	0
Bacterial monoculture	Meiothermus_ruber	CMCNNNCNCCNNNNS	Modkit	0
Bacterial monoculture	Meiothermus_ruber	CCCCNNNNNCCS	Modkit	0
Bacterial monoculture	Meiothermus_ruber	CCNCCCNNNNNNNSG	Modkit	0
Bacterial monoculture	Meiothermus_ruber	CCCSNCNNNNNNSS	Modkit	0
Bacterial monoculture	Meiothermus_ruber	MNNNNNNCCNCNNCCS	Modkit	0
Bacterial monoculture	Meiothermus_ruber	CCCCCC	Modkit	0
Bacterial monoculture	Meiothermus_ruber	CNCCCSNNNNCNNNS	Modkit	0
Bacterial monoculture	Meiothermus_ruber	CNNNNNCCSCC	Modkit	0
Bacterial monoculture	Meiothermus_ruber	CNNCNCCCNNCNNNNS	Modkit	0
Bacterial monoculture	Meiothermus_ruber	CNNNCCCCS	Modkit	0
Bacterial monoculture	Meiothermus_ruber	CNCCCSNNNNSNS	Modkit	0
Bacterial monoculture	Meiothermus_ruber	CCNNNCCCC	Modkit	0
Bacterial monoculture	Meiothermus_ruber	CNNNCCCSNNNSNNS	Modkit	0
Bacterial monoculture	Meiothermus_ruber	CNCNCCGNC	Modkit	0
Bacterial monoculture	Meiothermus_ruber	CNNCCNCCC	Modkit	0
Bacterial monoculture	Meiothermus_ruber	SNCCCCNNNNSNNS	Modkit	0
Bacterial monoculture	Meiothermus_ruber	CNNNNNCCSNNNNNNCCC	Modkit	0
Bacterial monoculture	Meiothermus_ruber	CCCCSNNNNNNSNNS	Modkit	0
Bacterial monoculture	Meiothermus_ruber	CNNCCCCNNNNNNNNSG	Modkit	0
Bacterial monoculture	Meiothermus_ruber	CCNNCCNCC	Modkit	0
Bacterial monoculture	Meiothermus_ruber	CNNNCNNNNCCGNC	Modkit	0
Bacterial monoculture	Meiothermus_ruber	CNCNCNCCC	Modkit	0
Bacterial monoculture	Meiothermus_ruber	CNNNNNNNNNCCGNCNNNNC	Modkit	0
Bacterial monoculture	Meiothermus_ruber	CNNNCCCSNNNNNSNNNS	Modkit	0
Bacterial monoculture	Meiothermus_ruber	CNCNNNNCCCC	Modkit	0
Bacterial monoculture	Meiothermus_ruber	CNMCCCCNNNNNNNNNNS	Modkit	0
Bacterial monoculture	Meiothermus_ruber	CCNCCNCC	Modkit	0
Bacterial monoculture	Meiothermus_ruber	CNNNNNNNNCNCCSNCNNNS	Modkit	0
Bacterial monoculture	Meiothermus_ruber	MCNNNNNNCNCCSNNNNNNS	Modkit	0
Bacterial monoculture	Meiothermus_ruber	CNCCSNCNNNNNSNS	Modkit	0
Bacterial monoculture	Meiothermus_ruber	CNNNNCCNCCC	Modkit	0
Bacterial monoculture	Meiothermus_ruber	CNNNNNNNSNCCCCNNNNNNNNNS	Modkit	0
Bacterial monoculture	Meiothermus_ruber	CCNNNCCNCNC	Modkit	0
Bacterial monoculture	Meiothermus_ruber	CCCNCCC	Modkit	0
Bacterial monoculture	Meiothermus_ruber	CCCGNCC	Modkit	0
Bacterial monoculture	Meiothermus_ruber	CNNNNNCCNCCNNNNNCNNC	Modkit	0
Bacterial monoculture	Meiothermus_ruber	CNNNNNNCNNCCCSNNS	Modkit	0
Bacterial monoculture	Meiothermus_ruber	CNNNNNNNSNNCCSSNC	Modkit	0
Bacterial monoculture	Meiothermus_ruber	CCNCCSNNNSNS	Modkit	0
Bacterial monoculture	Meiothermus_ruber	CNNCNNNCCCS	Modkit	0
Bacterial monoculture	Meiothermus_ruber	CNNNCNNCNCCC	Modkit	0
Bacterial monoculture	Meiothermus_ruber	CCCSSNNCNNC	Modkit	0
Bacterial monoculture	Meiothermus_ruber	CNNNNNNNNCCCSNC	Modkit	0
Bacterial monoculture	Meiothermus_ruber	CCCNNNCNCC	Modkit	0
Bacterial monoculture	Meiothermus_ruber	CNNNCNNNNNCCCC	Modkit	0
Bacterial monoculture	Meiothermus_ruber	CNNNNNNNNNNCCSSNSNC	Modkit	0
Bacterial monoculture	Meiothermus_ruber	CNNNNNNNNNCNCNCCCNNNNNNNS	Modkit	0
Bacterial monoculture	Meiothermus_ruber	CNNCCCNCC	Modkit	0
Bacterial monoculture	Meiothermus_ruber	MCNNNNNCCNCCNNNNNNNS	Modkit	0
Bacterial monoculture	Meiothermus_ruber	CCNCCNNCNNNNNCNS	Modkit	0
Bacterial monoculture	Meiothermus_ruber	CNNNNNNNCCCCC	Modkit	0
Bacterial monoculture	Meiothermus_ruber	CNNNNCNCCNNCNNNNSNNS	Modkit	0
Bacterial monoculture	Meiothermus_ruber	CNNCCCSSNNS	Modkit	0
Bacterial monoculture	Meiothermus_ruber	CNNNCCNCCNNNNNCNNC	Modkit	0
Bacterial monoculture	Meiothermus_ruber	CCSSNNNCCC	Modkit	0
Bacterial monoculture	Meiothermus_ruber	CNCCSSNNNNNCS	Modkit	0
Bacterial monoculture	Meiothermus_ruber	CNNNNNNNCNCCGNC	Modkit	0
Bacterial monoculture	Meiothermus_ruber	SNCCCSGNS	Modkit	0
Bacterial monoculture	Meiothermus_ruber	CNNNNNCNCCGNC	Modkit	0
Bacterial monoculture	Meiothermus_ruber	CNCNNCCCC	Modkit	0
Bacterial monoculture	Meiothermus_ruber	CNCCCNCNSNNNS	Modkit	0
Bacterial monoculture	Meiothermus_ruber	CCSCCNNNSNNS	Modkit	0
Bacterial monoculture	Meiothermus_ruber	CCNCNCNCNNNNSNS	Modkit	0
Bacterial monoculture	Meiothermus_ruber	CNNNNNCCNCCC	Modkit	0
Bacterial monoculture	Meiothermus_ruber	CNNNNNNNCCCSNC	Modkit	0
Bacterial monoculture	Meiothermus_ruber	CNNNNCNNNCCCC	Modkit	0
Bacterial monoculture	Meiothermus_ruber	CNNCNNNCCNCNNC	Modkit	0
Bacterial monoculture	Meiothermus_ruber	CNNNCCNCCC	Modkit	0
Bacterial monoculture	Meiothermus_ruber	CNNNNNCCCSNNNNNSNNNS	Modkit	0
Bacterial monoculture	Meiothermus_ruber	CNNCCNNNNCCC	Modkit	0
Bacterial monoculture	Meiothermus_ruber	GNNGNSNSCCNSNNNNGNNG	Modkit	0
Bacterial monoculture	Meiothermus_ruber	CCNCNCCC	Modkit	0
Bacterial monoculture	Meiothermus_ruber	CCNNNNCCCNNC	Modkit	0
Bacterial monoculture	Meiothermus_ruber	CNNCCGNCNNNNC	Modkit	0
Bacterial monoculture	Meiothermus_ruber	CNCCNNNNNCCC	Modkit	0
Bacterial monoculture	Meiothermus_ruber	CNNNNNNNNCCCCNNNNNCNNS	Modkit	0
Bacterial monoculture	Meiothermus_ruber	MNNNNNNNCCCCSNNNNNNNNNS	Modkit	0
Bacterial monoculture	Meiothermus_ruber	CCSSCSNNNNC	Modkit	0
Bacterial monoculture	Meiothermus_ruber	CNNNNNNNNNNCCSSNCNNNS	Modkit	0
Bacterial monoculture	Meiothermus_ruber	CNNNNNCCCCNNNNC	Modkit	0
Bacterial monoculture	Meiothermus_ruber	CCCGNCNC	Modkit	0
Bacterial monoculture	Meiothermus_ruber	CNCCSCSNNNNS	Modkit	0
Bacterial monoculture	Meiothermus_ruber	CNNCCCSNNNNSNNNNS	Modkit	0
Bacterial monoculture	Meiothermus_ruber	CNNNMMCNNCCS	Modkit	0
Bacterial monoculture	Meiothermus_ruber	CNCNCCCC	Modkit	0
Bacterial monoculture	Meiothermus_ruber	CCCCCNNNNC	Modkit	0
Bacterial monoculture	Meiothermus_ruber	CCSSCSNNNS	Modkit	0
Bacterial monoculture	Meiothermus_ruber	CNNNNNNNCCSSNCNNS	Modkit	0
Bacterial monoculture	Meiothermus_ruber	CNNNNNNNCCSSNNNCS	Modkit	0
Bacterial monoculture	Meiothermus_ruber	CNNNNNNNCCSCNNNNSNNS	Modkit	0
Bacterial monoculture	Meiothermus_ruber	GNNGGNNGCCNNNNNGGNG	Modkit	0
Bacterial monoculture	Meiothermus_ruber	CCNCCCNNC	Modkit	0
Bacterial monoculture	Meiothermus_ruber	MNNNNNNCCSCSNNNNC	Modkit	0
Bacterial monoculture	Meiothermus_ruber	CNNCNCNNNCCC	Modkit	0
Bacterial monoculture	Meiothermus_ruber	MNNNNNNNCCCCSNNNS	Modkit	0
Bacterial monoculture	Meiothermus_ruber	CCCCSNNNNNSS	Modkit	0
Bacterial monoculture	Meiothermus_ruber	SNNCCSSNNCC	Modkit	0
Bacterial monoculture	Meiothermus_ruber	MNNNNNCCNNCSCC	Modkit	0
Bacterial monoculture	Meiothermus_ruber	MNNNNNNCCCCSNNNNNNNS	Modkit	0
Bacterial monoculture	Meiothermus_ruber	CNNCNNCCCC	Modkit	0
Bacterial monoculture	Meiothermus_ruber	CNNNNNCCCSNNNNNNSS	Modkit	0
Bacterial monoculture	Meiothermus_ruber	CNCCSSNNNNSNC	Modkit	0
Bacterial monoculture	Meiothermus_ruber	CCNCCNCNC	Modkit	0
Bacterial monoculture	Meiothermus_ruber	CNNNNNNNCNNCCCSNNNNNS	Modkit	0
Bacterial monoculture	Meiothermus_ruber	CNNNNNCCNCCS	Modkit	0
Bacterial monoculture	Meiothermus_ruber	CNNCNCCSNC	Modkit	0
Bacterial monoculture	Meiothermus_ruber	CCNCNNNNCCNC	Modkit	0
Bacterial monoculture	Meiothermus_ruber	CNNCCNCNCNNSNS	Modkit	0
Bacterial monoculture	Meiothermus_ruber	CNNCNCNCCNC	Modkit	0
Bacterial monoculture	Meiothermus_ruber	CCCSGNSNNNS	Modkit	0
Bacterial monoculture	Meiothermus_ruber	CNNCCNCCC	Modkit	0
Bacterial monoculture	Meiothermus_ruber	CNNNNNNNNNNCCCSNSNNNNNNNG	Modkit	0
Bacterial monoculture	Meiothermus_ruber	CNNNCNNCNCCC	Modkit	0
Bacterial monoculture	Meiothermus_ruber	CNNNCNNNNCCNCC	Modkit	0
Bacterial monoculture	Meiothermus_ruber	CCNCCSNNNNNNNSNS	Modkit	0
Bacterial monoculture	Meiothermus_ruber	CNCCNCCC	Modkit	0
Bacterial monoculture	Meiothermus_ruber	CNNNNCCCNNCC	Modkit	0
Bacterial monoculture	Meiothermus_ruber	CNNNCNNCCCC	Modkit	0
Bacterial monoculture	Meiothermus_ruber	CNNNNCCCCNNNNC	Modkit	0
Bacterial monoculture	Meiothermus_ruber	CNNCNCCNCNC	Modkit	0
Bacterial monoculture	Meiothermus_ruber	CNNCNNCNNCCC	Modkit	0
Bacterial monoculture	Meiothermus_ruber	CNCCNNCCC	Modkit	0
Bacterial monoculture	Meiothermus_ruber	CNNCNNNCCCC	Modkit	0
Bacterial monoculture	Meiothermus_ruber	CNNNCCNCCC	Modkit	0
Bacterial monoculture	Meiothermus_ruber	CNNNNCCNCCC	Modkit	0
Bacterial monoculture	Meiothermus_ruber	CCNNNNCCNCNC	Modkit	0
Bacterial monoculture	Meiothermus_ruber	CNNNNNNNNCCSSNCNNNS	Modkit	0
Bacterial monoculture	Meiothermus_ruber	CNNCCCNCNC	Modkit	0
Bacterial monoculture	Meiothermus_ruber	CNNNCCCCC	Modkit	0
Bacterial monoculture	Meiothermus_ruber	MNMNNNCNNNCNCCS	Modkit	0
Bacterial monoculture	Meiothermus_ruber	CNNNNNNNNNNCCSSNCNNNNS	Modkit	0
Bacterial monoculture	Meiothermus_ruber	CNNNCNCCCNNC	Modkit	0
Bacterial monoculture	Meiothermus_ruber	CNCCGNCC	Modkit	0
Bacterial monoculture	Meiothermus_ruber	CNNNCNNNNCCCNC	Modkit	0
Bacterial monoculture	Meiothermus_ruber	CNNNNNNNNCCCNNCC	Modkit	0
Bacterial monoculture	Meiothermus_ruber	CCNCNCCNC	Modkit	0
Bacterial monoculture	Meiothermus_ruber	CNNCCNCNCC	Modkit	0
Bacterial monoculture	Meiothermus_ruber	CNNNNNCCCNCNC	Modkit	0
Bacterial monoculture	Meiothermus_ruber	CNNNNCCNCCNNNNNCNNC	Modkit	0
Bacterial monoculture	Meiothermus_ruber	CNCNCNCCNC	Modkit	0
Bacterial monoculture	Meiothermus_ruber	CNCNNNCCCNC	Modkit	0
Bacterial monoculture	Meiothermus_ruber	CCNNNNCCNCNC	Modkit	0
Bacterial monoculture	Meiothermus_ruber	CNNNNNNNNCNCCSSNNNNNNS	Modkit	0
Bacterial monoculture	Meiothermus_ruber	CCNNNNCNCCNC	Modkit	0
Bacterial monoculture	Meiothermus_ruber	CNNCNNNCCCNC	Modkit	0
Bacterial monoculture	Meiothermus_ruber	CNNNNNNCNCCSNC	Modkit	0
Bacterial monoculture	Meiothermus_ruber	CCNNNNNCCCC	Modkit	0
Bacterial monoculture	Meiothermus_ruber	CNNNNNNNCCNCCC	Modkit	0
Bacterial monoculture	Meiothermus_ruber	CNNCNNCNCCC	Modkit	0
Bacterial monoculture	Meiothermus_ruber	CNNNNNNCNCCCC	Modkit	0
Bacterial monoculture	Meiothermus_ruber	CNNNNCCCNCNC	Modkit	0
Bacterial monoculture	Meiothermus_ruber	CNNNCNNNNNCCNCC	Modkit	0
Bacterial monoculture	Meiothermus_ruber	CNCNNNCNCCS	Modkit	0
Bacterial monoculture	Meiothermus_ruber	MNNNNNNNNCCNCCSNNNNNNS	Modkit	0
Bacterial monoculture	Meiothermus_ruber	CNNNNNCNNNCCCC	Modkit	0
Bacterial monoculture	Meiothermus_ruber	CNNCNNCNCNCC	Modkit	0
Bacterial monoculture	Meiothermus_ruber	CCNNNNNNCCCC	Modkit	0
Bacterial monoculture	Meiothermus_ruber	CNCNNCCCNNNSNS	Modkit	0
Bacterial monoculture	Meiothermus_ruber	CNNCNCNCCNNNNCC	Modkit	0
Bacterial monoculture	Meiothermus_ruber	CCNCNCCNC	Modkit	0
Bacterial monoculture	Meiothermus_ruber	CNNNNNCCNCCC	Modkit	0
Bacterial monoculture	Meiothermus_ruber	CNNCNCNCCC	Modkit	0
Bacterial monoculture	Meiothermus_ruber	CNCNCNCCC	Modkit	0
Bacterial monoculture	Meiothermus_ruber	CNNCNNNNCCNCNC	Modkit	0
Bacterial monoculture	Meiothermus_ruber	CCSCSNSNNNNS	Modkit	0
Bacterial monoculture	Meiothermus_ruber	CCGNCNNCNC	Modkit	0
Bacterial monoculture	Meiothermus_ruber	CNCCCSNNNNNNSNS	Modkit	0
Bacterial monoculture	Meiothermus_ruber	CNCNNNNNNCCCC	Modkit	0
Bacterial monoculture	Meiothermus_ruber	CCGNCNCC	Modkit	0
Bacterial monoculture	Meiothermus_ruber	CNNNNNNCCCNCNC	Modkit	0
Bacterial monoculture	Meiothermus_ruber	CNNCNCCCNC	Modkit	0
Bacterial monoculture	Meiothermus_ruber	CCNCNNCNCC	Modkit	0
Bacterial monoculture	Meiothermus_ruber	CCCNCCC	Modkit	0
Bacterial monoculture	Meiothermus_ruber	CNNCCCCC	Modkit	0
Bacterial monoculture	Meiothermus_ruber	CNNSNCNCSNCNNNNNS	Modkit	0
Bacterial monoculture	Meiothermus_ruber	CNCCCSNNNNSNS	Modkit	0
Bacterial monoculture	Meiothermus_ruber	CNCNCNCCC	Modkit	0
Bacterial monoculture	Meiothermus_ruber	CNCNNNNCCNCNC	Modkit	0
Bacterial monoculture	Meiothermus_ruber	CNNNNNCNCCCS	Modkit	0
Bacterial monoculture	Meiothermus_ruber	MNNNNCNNCNCCSNNNNNNS	Modkit	0
Bacterial monoculture	Meiothermus_ruber	CNNNNCCCCNNNC	Modkit	0
Bacterial monoculture	Meiothermus_ruber	CCNCCCNNNC	Modkit	0
Bacterial monoculture	Meiothermus_ruber	MNNNNNNCCNCSNCC	Modkit	0
Bacterial monoculture	Meiothermus_ruber	CCCCNNSNSNS	Modkit	0
Bacterial monoculture	Meiothermus_ruber	CNCNNNCNCCC	Modkit	0
Bacterial monoculture	Meiothermus_ruber	CNCNNNCCCC	Modkit	0
Bacterial monoculture	Meiothermus_ruber	CNNNNNCNCCCNNNSNNNS	Modkit	0
Bacterial monoculture	Meiothermus_ruber	CNCNCCCS	Modkit	0
Bacterial monoculture	Meiothermus_ruber	CCSCCNNNSS	Modkit	0
Bacterial monoculture	Meiothermus_ruber	CNNNNCCCCNC	Modkit	0
Bacterial monoculture	Meiothermus_ruber	CNCCGNCNNC	Modkit	0
Bacterial monoculture	Meiothermus_ruber	CCNNNCCNCC	Modkit	0
Bacterial monoculture	Meiothermus_ruber	CCNNNNNNNNNCCSCNNNS	Modkit	0
Bacterial monoculture	Meiothermus_ruber	CNNNNNNNCCCNCC	Modkit	0
Bacterial monoculture	Meiothermus_ruber	CCNNNNNNNCCCC	Modkit	0
Bacterial monoculture	Meiothermus_ruber	CNNNNNNCCCCNNC	Modkit	0
Bacterial monoculture	Meiothermus_ruber	CNCNNCNCCC	Modkit	0
Bacterial monoculture	Meiothermus_ruber	CCCSNNCNNNNCC	Modkit	0
Bacterial monoculture	Meiothermus_ruber	MNNNNNNNCNNCCCCNNS	Modkit	0
Bacterial monoculture	Meiothermus_ruber	CNNNNCCCCNNNNC	Modkit	0
Bacterial monoculture	Meiothermus_ruber	CNNNNNNCNCCCC	Modkit	0
Bacterial monoculture	Meiothermus_ruber	CCCCGG	Modkit	0
Bacterial monoculture	Meiothermus_ruber	CNNNCCCCNNC	Modkit	0
Bacterial monoculture	Meiothermus_ruber	CNNCNCCNCC	Modkit	0
Bacterial monoculture	Meiothermus_ruber	MCCNCSNCC	Modkit	0
Bacterial monoculture	Meiothermus_ruber	CCCSSSNNNS	Modkit	0
Bacterial monoculture	Meiothermus_ruber	CNNNNNCNCCCC	Modkit	0
Bacterial monoculture	Meiothermus_ruber	CNNNCCGNCNNNNC	Modkit	0
Bacterial monoculture	Meiothermus_ruber	CCCCNCC	Modkit	0
Bacterial monoculture	Meiothermus_ruber	CCNCNCCNNC	Modkit	0
Bacterial monoculture	Meiothermus_ruber	CNCCSNCNCNS	Modkit	0
Bacterial monoculture	Meiothermus_ruber	CNNNNCNCNCCC	Modkit	0
Bacterial monoculture	Meiothermus_ruber	CNCCNCCC	Modkit	0
Bacterial monoculture	Meiothermus_ruber	CNNCCSSNSNS	Modkit	0
Bacterial monoculture	Meiothermus_ruber	CNNNNNCCCCC	Modkit	0
Bacterial monoculture	Meiothermus_ruber	CNNNNCNCCCS	Modkit	0
Bacterial monoculture	Meiothermus_ruber	CCNNCCNCNC	Modkit	0
Bacterial monoculture	Meiothermus_ruber	CCSCCSNNNNNNS	Modkit	0
Bacterial monoculture	Meiothermus_ruber	CNNNNNNNNCCSNCNNNNNSC	Modkit	0
Bacterial monoculture	Meiothermus_ruber	CNNNNNCCCCNNNNNNNG	Modkit	0
Bacterial monoculture	Meiothermus_ruber	CNNSNCCCNNCNNS	Modkit	0
Bacterial monoculture	Meiothermus_ruber	CNNNNNCCCCNNNNC	Modkit	0
Bacterial monoculture	Meiothermus_ruber	CNCCCSNNNNSNNS	Modkit	0
Bacterial monoculture	Meiothermus_ruber	CNNNCNCNCCC	Modkit	0
Bacterial monoculture	Meiothermus_ruber	CCCNCCC	Modkit	0
Bacterial monoculture	Meiothermus_ruber	GNNNGGNCCNNNGNGNG	Modkit	0
Bacterial monoculture	Meiothermus_ruber	CNCCNCCS	Modkit	0
Bacterial monoculture	Meiothermus_ruber	CNNCNNNNNCCCC	Modkit	0
Bacterial monoculture	Meiothermus_ruber	CNCNNNCCNCNNC	Modkit	0
Bacterial monoculture	Meiothermus_ruber	CNNCCCCNNNNNNGNG	Modkit	0
Bacterial monoculture	Meiothermus_ruber	CNCCNCNCNNSNS	Modkit	0
Bacterial monoculture	Meiothermus_ruber	CNNNNCCNCCS	Modkit	0
Bacterial monoculture	Meiothermus_ruber	CNNNNCCCGG	Modkit	0
Bacterial monoculture	Meiothermus_ruber	CCSCCSNNNNNNNS	Modkit	0
Bacterial monoculture	Meiothermus_ruber	CCNCNCCC	Modkit	0
Bacterial monoculture	Meiothermus_ruber	CNCCGGNNNNNNNCC	Modkit	0
Bacterial monoculture	Meiothermus_ruber	CNNNNNNNNNNCCCCC	Modkit	0
Bacterial monoculture	Meiothermus_ruber	MMCNNCNNCNCC	Modkit	0
Bacterial monoculture	Meiothermus_ruber	CCNNNCNCCNC	Modkit	0
Bacterial monoculture	Meiothermus_ruber	CNNNNNCNNNCCNCC	Modkit	0
Bacterial monoculture	Meiothermus_ruber	CNNNNNNNNCCCNCNC	Modkit	0
Bacterial monoculture	Meiothermus_ruber	CNNCNNNNCCGNC	Modkit	0
Bacterial monoculture	Meiothermus_ruber	CCNCCCNNNNSNNNS	Modkit	0
Bacterial monoculture	Meiothermus_ruber	MNNNNNNCCNCSNCNNNNNNNS	Modkit	0
Bacterial monoculture	Meiothermus_ruber	MNNNNNNCCCCSNNNNNNNNNS	Modkit	0
Bacterial monoculture	Meiothermus_ruber	CNNNNNCCNCNCC	Modkit	0
Bacterial monoculture	Meiothermus_ruber	CNNNNNNNGNCCNCNGNGNNG	Modkit	0
Bacterial monoculture	Meiothermus_ruber	CCNCCNCC	Modkit	0
Bacterial monoculture	Meiothermus_ruber	CNNNNNNCNCNCNCC	Modkit	0
Bacterial monoculture	Meiothermus_ruber	CNCNNNNCCGNC	Modkit	0
Bacterial monoculture	Meiothermus_ruber	CNNNNNNNCCSNCSNNC	Modkit	0
Bacterial monoculture	Meiothermus_ruber	CNCNNNNCNCCC	Modkit	0
Bacterial monoculture	Meiothermus_ruber	CNNNNNNNCCSSNNSC	Modkit	0
Bacterial monoculture	Meiothermus_ruber	CNNNNCCGNCC	Modkit	0
Bacterial monoculture	Meiothermus_ruber	CNNNNNCCCCNNNC	Modkit	0
Bacterial monoculture	Meiothermus_ruber	MNNNNNNNNCCCCSNNNS	Modkit	0
Bacterial monoculture	Meiothermus_ruber	CNCNCCNCC	Modkit	0
Bacterial monoculture	Meiothermus_ruber	CNNNNNCCSNNNCNNCNNC	Modkit	0
Bacterial monoculture	Meiothermus_ruber	CNNCNNNNCCCNC	Modkit	0
Bacterial monoculture	Meiothermus_ruber	CNNNNNCNNCCCC	Modkit	0
Bacterial monoculture	Meiothermus_ruber	SNCCSSCNNNS	Modkit	0
Bacterial monoculture	Meiothermus_ruber	CCNCNCCC	Modkit	0
Bacterial monoculture	Meiothermus_ruber	CNNNCCCNNCC	Modkit	0
Bacterial monoculture	Meiothermus_ruber	CNNNNCCCCNNNNNC	Modkit	0
Bacterial monoculture	Meiothermus_ruber	CNNNNNCCNCNCNNC	Modkit	0
Bacterial monoculture	Meiothermus_ruber	CNNNNNNNNCCNCCNCNNNNNNNNS	Modkit	0
Bacterial monoculture	Meiothermus_ruber	CNCCSSNNNNNSNS	Modkit	0
Bacterial monoculture	Meiothermus_ruber	CNNNNNCCCCNNC	Modkit	0
Bacterial monoculture	Meiothermus_ruber	CNCCGNCNNNNNNC	Modkit	0
Bacterial monoculture	Meiothermus_ruber	CNCNNNNCCNCC	Modkit	0
Bacterial monoculture	Meiothermus_ruber	CNNNNNNNNCCNCCC	Modkit	0
Bacterial monoculture	Meiothermus_ruber	CNNNNCCCCNNNNNNNS	Modkit	0
Bacterial monoculture	Meiothermus_ruber	CNCCCNCC	Modkit	0
Bacterial monoculture	Meiothermus_ruber	CNNNNNCNNNCCCC	Modkit	0
Bacterial monoculture	Meiothermus_ruber	CNCNCCCC	Modkit	0
Bacterial monoculture	Meiothermus_ruber	CCNNNCCGNC	Modkit	0
Bacterial monoculture	Meiothermus_ruber	CNNNNNNCCCCNNNNNC	Modkit	0
Bacterial monoculture	Meiothermus_ruber	CCCCCNNNNNNNG	Modkit	0
Bacterial monoculture	Meiothermus_ruber	CCNCCNCNC	Modkit	0
Bacterial monoculture	Meiothermus_ruber	CNCCNCNCNNC	Modkit	0
Bacterial monoculture	Meiothermus_ruber	CCNNNCNCCNNC	Modkit	0
Bacterial monoculture	Meiothermus_ruber	CNNNNCNNNNNCCCC	Modkit	0
Bacterial monoculture	Meiothermus_ruber	CNNNCCCGG	Modkit	0
Bacterial monoculture	Meiothermus_ruber	CNNCCNCCNNC	Modkit	0
Bacterial monoculture	Meiothermus_ruber	CNNNNNNCNNCCCC	Modkit	0
Bacterial monoculture	Meiothermus_ruber	CNNNCNCCNCNC	Modkit	0
Bacterial monoculture	Meiothermus_ruber	CNNCCCNNCC	Modkit	0
Bacterial monoculture	Meiothermus_ruber	CCNCNNCCC	Modkit	0
Bacterial monoculture	Meiothermus_ruber	CNNNNNCCCSNNNNNNNSS	Modkit	0
Bacterial monoculture	Meiothermus_ruber	CNNCNNCNCCC	Modkit	0
Bacterial monoculture	Meiothermus_ruber	MNCNNNNCCNCCNNNNS	Modkit	0
Bacterial monoculture	Meiothermus_ruber	CNNCCCSNNNNNNSS	Modkit	0
Bacterial monoculture	Meiothermus_ruber	CNCCNCCC	Modkit	0
Bacterial monoculture	Meiothermus_ruber	CNNNNNNCNNNCCCC	Modkit	0
Bacterial monoculture	Meiothermus_ruber	CNNNNNCCCCNC	Modkit	0
Bacterial monoculture	Meiothermus_ruber	CNCNCNNCCC	Modkit	0
Bacterial monoculture	Meiothermus_ruber	CCCCSNNNNSNNNNS	Modkit	0
Bacterial monoculture	Meiothermus_ruber	CNNNNNCNNCCCC	Modkit	0
Bacterial monoculture	Meiothermus_ruber	CNNNNNNNNCCCSNNNNNNSS	Modkit	0
Bacterial monoculture	Meiothermus_ruber	CCGNCNCNNC	Modkit	0
Bacterial monoculture	Meiothermus_ruber	CCNCCSNNNC	Modkit	0
Bacterial monoculture	Meiothermus_ruber	CNNCNNNNNNNCCSSNNNNNS	Modkit	0
Bacterial monoculture	Meiothermus_ruber	CCNNNNNCCNCC	Modkit	0
Bacterial monoculture	Meiothermus_ruber	CCCNNNNCCC	Modkit	0
Bacterial monoculture	Meiothermus_ruber	CCCGSSNNS	Modkit	0
Bacterial monoculture	Meiothermus_ruber	CCSCSNSNNNNNNNS	Modkit	0
Bacterial monoculture	Meiothermus_ruber	CNNNCCNCCG	Modkit	0
Bacterial monoculture	Meiothermus_ruber	CNNNNNCNNCNCCSNNNNNS	Modkit	0
Bacterial monoculture	Meiothermus_ruber	CNCNNNCCCNNNC	Modkit	0
Bacterial monoculture	Meiothermus_ruber	GSNGKNNCCNNNGNNNGNG	Modkit	0
Bacterial monoculture	Meiothermus_ruber	CCCCCNNNNNNNNG	Modkit	0
Bacterial monoculture	Meiothermus_ruber	CCSCCNNSNNNNS	Modkit	0
Bacterial monoculture	Meiothermus_ruber	CNNNNCNNCCCNC	Modkit	0
Bacterial monoculture	Meiothermus_ruber	CNNNCNNNNCCCC	Modkit	0
Bacterial monoculture	Meiothermus_ruber	CNCNNCCCC	Modkit	0
Bacterial monoculture	Meiothermus_ruber	CCNNNNNNCCGNC	Modkit	0
Bacterial monoculture	Meiothermus_ruber	MNCNNNNNCNCCSNNNNNNS	Modkit	0
Bacterial monoculture	Meiothermus_ruber	CNNNNNNCCCSNNNNSNNNNS	Modkit	0
Bacterial monoculture	Meiothermus_ruber	CNCNNNNNNNCCCC	Modkit	0
Bacterial monoculture	Meiothermus_ruber	CNNNNNNNCCCNCNC	Modkit	0
Bacterial monoculture	Meiothermus_ruber	CNNCNNNCCGNC	Modkit	0
Bacterial monoculture	Meiothermus_ruber	SNCCCSSNNNS	Modkit	0
Bacterial monoculture	Meiothermus_ruber	MNNNCNCNSNNCCS	Modkit	0
Bacterial monoculture	Meiothermus_ruber	CCSCCNNNSNNNNS	Modkit	0
Bacterial monoculture	Meiothermus_ruber	CNNCNNNCCCC	Modkit	0
Bacterial monoculture	Meiothermus_ruber	CCCSNSNNNNNSNG	Modkit	0
Bacterial monoculture	Meiothermus_ruber	CNMMCNCSNC	Modkit	0
Bacterial monoculture	Meiothermus_ruber	CCNNCNCCNC	Modkit	0
Bacterial monoculture	Meiothermus_ruber	CNNCNNNNCCCC	Modkit	0
Bacterial monoculture	Meiothermus_ruber	MNNNNMCCNCSNC	Modkit	0
Bacterial monoculture	Pelobacter_carbinolicus	GAGCTC	Modkit	1
Bacterial monoculture	Pelobacter_carbinolicus	CGCANNNNNNGGC	Modkit	0
Bacterial monoculture	Pelobacter_carbinolicus	GCCNNNNNNTGCG	Modkit	1
Bacterial monoculture	Pelobacter_carbinolicus	GACGAG	Modkit	1
Bacterial monoculture	Salmonella_bongori	GATC	Modkit	1
Bacterial monoculture	Salmonella_bongori	CCWGG	Modkit	1
Bacterial monoculture	Salmonella_bongori	CAGAG	Modkit	1
Bacterial monoculture	Salmonella_bongori	ACANNNNNNRTGG	Modkit	1
Bacterial monoculture	Salmonella_bongori	CCAYNNNNNNTGT	Modkit	0
Bacterial monoculture	Salmonella_bongori	ATGCAT	Modkit	1
Bacterial monoculture	Shewanella_oneidensis	ACNACNNNNNNGTA	Modkit	0
Bacterial monoculture	Shewanella_oneidensis	TACNNNNNNGTNGT	Modkit	1
Bacterial monoculture	Shewanella_oneidensis	GCANNNNGTC	Modkit	0
Bacterial monoculture	Shewanella_oneidensis	GATC	Modkit	1
Bacterial monoculture	Shewanella_oneidensis	ATCGAT	Modkit	1
Bacterial monoculture	Shewanella_oneidensis	GACNNNNTGC	Modkit	1
Bacterial monoculture	Sphaerobacter_thermophilus	GGACGAC	Modkit	0
Bacterial monoculture	Sphaerobacter_thermophilus	CGANNNNNNTCG	Modkit	0
Bacterial monoculture	Sphaerobacter_thermophilus	GYCACG	Modkit	1
Bacterial monoculture	Sphaerobacter_thermophilus	TTAA	Modkit	1
Bacterial monoculture	Sphaerobacter_thermophilus	CNNNNNNNCCCCSNNNNC	Modkit	0
Bacterial monoculture	Sphaerobacter_thermophilus	CCSCNGNNNCC	Modkit	0
Bacterial monoculture	Sphaerobacter_thermophilus	CCCCGG	Modkit	0
Bacterial monoculture	Sphaerobacter_thermophilus	CNNNNNNNCNCCCSS	Modkit	0
Bacterial monoculture	Sphaerobacter_thermophilus	CCGSCC	Modkit	0
Bacterial monoculture	Sphaerobacter_thermophilus	CCNCCGNC	Modkit	0
Bacterial monoculture	Sphaerobacter_thermophilus	CCNCCSC	Modkit	0
Bacterial monoculture	Sphaerobacter_thermophilus	CNNNNNNCCSSNNCC	Modkit	0
Bacterial monoculture	Sphaerobacter_thermophilus	CNNNNCCCGNC	Modkit	0
Bacterial monoculture	Sphaerobacter_thermophilus	CCGGCNNC	Modkit	0
Bacterial monoculture	Sphaerobacter_thermophilus	CCGGCNNNNC	Modkit	0
Bacterial monoculture	Sphaerobacter_thermophilus	CNNCCCSSNNNS	Modkit	0
Bacterial monoculture	Sphaerobacter_thermophilus	CCCGGC	Modkit	0
Bacterial monoculture	Sphaerobacter_thermophilus	CCCCCNNCNNNNS	Modkit	0
Bacterial monoculture	Sphaerobacter_thermophilus	CNNNNNNCCCSSNNNNNNNNNS	Modkit	0
Bacterial monoculture	Sphaerobacter_thermophilus	SCCSSNNCC	Modkit	0
Bacterial monoculture	Sphaerobacter_thermophilus	CCNNNNNCCCC	Modkit	0
Bacterial monoculture	Sphaerobacter_thermophilus	CNCCGSC	Modkit	0
Bacterial monoculture	Sphaerobacter_thermophilus	CCNNNNCCSC	Modkit	0
Bacterial monoculture	Sphaerobacter_thermophilus	CNNCCGSC	Modkit	0
Bacterial monoculture	Sphaerobacter_thermophilus	CNNCNCCSCC	Modkit	0
Bacterial monoculture	Sphaerobacter_thermophilus	CNNNNNSNCCSSNS	Modkit	0
Bacterial monoculture	Sphaerobacter_thermophilus	CNNNNCCGSC	Modkit	0
Bacterial monoculture	Sphaerobacter_thermophilus	CNNNCCCGNC	Modkit	0
Bacterial monoculture	Sphaerobacter_thermophilus	CNNCNNNVCCSS	Modkit	0
Bacterial monoculture	Sphaerobacter_thermophilus	CNNNNNCCCCC	Modkit	0
Bacterial monoculture	Sphaerobacter_thermophilus	CCNNNCCCS	Modkit	0
Bacterial monoculture	Sphaerobacter_thermophilus	CCNNNNCCCC	Modkit	0
Bacterial monoculture	Sphaerobacter_thermophilus	CNNNCNCCGC	Modkit	0
Bacterial monoculture	Sphaerobacter_thermophilus	CNNNNNNCCCCG	Modkit	0
Bacterial monoculture	Sphaerobacter_thermophilus	CCNCCCC	Modkit	0
Bacterial monoculture	Thermanaerovibrio_acidaminovorans	GGCCT	Modkit	1
Bacterial monoculture	Thermanaerovibrio_acidaminovorans	GCWGC	Modkit	1
Bacterial monoculture	Thermanaerovibrio_acidaminovorans	CNNNNNNNNNCCGGCNNC	Modkit	0
Bacterial monoculture	Thermanaerovibrio_acidaminovorans	CNNNCCGGCNNC	Modkit	0
Bacterial monoculture	Thermanaerovibrio_acidaminovorans	CNNCCGGCNNC	Modkit	0
Bacterial monoculture	Thermanaerovibrio_acidaminovorans	CCGGCNCNC	Modkit	0
Bacterial monoculture	Thermanaerovibrio_acidaminovorans	SCCGGCNNC	Modkit	0
Bacterial monoculture	Thermanaerovibrio_acidaminovorans	CCCGGCNNNC	Modkit	0
Bacterial monoculture	Thermanaerovibrio_acidaminovorans	CCGGCCNC	Modkit	0
Bacterial monoculture	Thermanaerovibrio_acidaminovorans	CCCGGNNNNNCCC	Modkit	0
Bacterial monoculture	Thermanaerovibrio_acidaminovorans	CGCNGCNNC	Modkit	0
Bacterial monoculture	Thermanaerovibrio_acidaminovorans	CNCCCGGNNNC	Modkit	0
Bacterial monoculture	Thermanaerovibrio_acidaminovorans	CNNNCGCNGC	Modkit	0
Bacterial monoculture	Thermanaerovibrio_acidaminovorans	CNNNNNCCCGGC	Modkit	0
Bacterial monoculture	Thermanaerovibrio_acidaminovorans	CCGGCNNCC	Modkit	0
Bacterial monoculture	Thermanaerovibrio_acidaminovorans	GCNGCNGC	Modkit	0
Bacterial monoculture	Thermanaerovibrio_acidaminovorans	CCNCNNCCGNNNNC	Modkit	0
Bacterial monoculture	Thermanaerovibrio_acidaminovorans	CNGCCGCS	Modkit	0
Bacterial monoculture	Thermanaerovibrio_acidaminovorans	CCCGNSCNNCC	Modkit	0
Bacterial monoculture	Thermanaerovibrio_acidaminovorans	CCCCGGNNNC	Modkit	0
Bacterial monoculture	Thermanaerovibrio_acidaminovorans	CNNNNNNNNCCCGGC	Modkit	0
Bacterial monoculture	Thermanaerovibrio_acidaminovorans	CNNCNNCCVCNCNNNNNNNS	Modkit	0
Bacterial monoculture	Thermanaerovibrio_acidaminovorans	CNNCCSCCG	Modkit	0
Bacterial monoculture	Thermanaerovibrio_acidaminovorans	CNCCGGNNCNCNNS	Modkit	0
Bacterial monoculture	Thermanaerovibrio_acidaminovorans	CNNNNNNNCNSCCGNC	Modkit	0
Bacterial monoculture	Thermanaerovibrio_acidaminovorans	CNNNCNNCCCGNC	Modkit	0
Bacterial monoculture	Thermanaerovibrio_acidaminovorans	CNNNNNNNGCNGCCG	Modkit	0
Bacterial monoculture	Thermanaerovibrio_acidaminovorans	CNNCNCCCGG	Modkit	0
Bacterial monoculture	Thermanaerovibrio_acidaminovorans	CNNCCCGGC	Modkit	0
Bacterial monoculture	Thermanaerovibrio_acidaminovorans	CNCNCNNNCCCS	Modkit	0
Bacterial monoculture	Thermanaerovibrio_acidaminovorans	CNNNCGCCGNNNNNNC	Modkit	0
Bacterial monoculture	Thermanaerovibrio_acidaminovorans	CCGCNGC	Modkit	0
Bacterial monoculture	Thermanaerovibrio_acidaminovorans	CNNNNNNCGCNGC	Modkit	0
Bacterial monoculture	Thermanaerovibrio_acidaminovorans	SNCGCCGNC	Modkit	0
Bacterial monoculture	Thermanaerovibrio_acidaminovorans	CNGCNGCNNC	Modkit	0
Bacterial monoculture	Thermanaerovibrio_acidaminovorans	CNNCNNNCSCCS	Modkit	0
Bacterial monoculture	Thermanaerovibrio_acidaminovorans	CNCNNNCNCCSS	Modkit	0
Bacterial monoculture	Thermanaerovibrio_acidaminovorans	CNCNNNNNCCSCC	Modkit	0
Bacterial monoculture	Thermanaerovibrio_acidaminovorans	CNNNNCCCGGNNNC	Modkit	0
Bacterial monoculture	Thermanaerovibrio_acidaminovorans	CNNNNNNNCCCGGC	Modkit	0
Bacterial monoculture	Thermanaerovibrio_acidaminovorans	CNNNNCNGCCGC	Modkit	0
Bacterial monoculture	Thermanaerovibrio_acidaminovorans	CCGGCNNNCNC	Modkit	0
Bacterial monoculture	Thermanaerovibrio_acidaminovorans	CCCGGNCNNNNSNS	Modkit	0
Bacterial monoculture	Thermanaerovibrio_acidaminovorans	CNNNNNNCSCCGNNNC	Modkit	0
Bacterial monoculture	Thermanaerovibrio_acidaminovorans	CCCGGCNC	Modkit	0
Bacterial monoculture	Thermanaerovibrio_acidaminovorans	CNNNNNNNCCCCGG	Modkit	0
Bacterial monoculture	Thermanaerovibrio_acidaminovorans	CNNNNCNCCGNCNNNNC	Modkit	0
Bacterial monoculture	Thermanaerovibrio_acidaminovorans	CSCCGNNVCNNC	Modkit	0
Bacterial monoculture	Thermanaerovibrio_acidaminovorans	CNNCNNCCNCCS	Modkit	0
Bacterial monoculture	Thermanaerovibrio_acidaminovorans	CNCNCSCSSNNNNNNNNNS	Modkit	0
Bacterial monoculture	Thermanaerovibrio_acidaminovorans	CCGCCCG	Modkit	0
Bacterial monoculture	Thermanaerovibrio_acidaminovorans	CNNNNNNCNCCCCNNNNNNNG	Modkit	0
Bacterial monoculture	Thermanaerovibrio_acidaminovorans	CNNNNNNCCCGGNNNNC	Modkit	0
Bacterial monoculture	Thermanaerovibrio_acidaminovorans	CNNNNNNNCCCGGNNNC	Modkit	0
Bacterial monoculture	Thermanaerovibrio_acidaminovorans	CNNNCNNCNSCCS	Modkit	0
Bacterial monoculture	Thermanaerovibrio_acidaminovorans	CNNNNNNNCNCGSCC	Modkit	0
Bacterial monoculture	Thermanaerovibrio_acidaminovorans	CNNCCNNNCCCS	Modkit	0
Bacterial monoculture	Thermanaerovibrio_acidaminovorans	CNCCCGGNNNNC	Modkit	0
Bacterial monoculture	Thermanaerovibrio_acidaminovorans	CNNCNNNCNCCCS	Modkit	0
Bacterial monoculture	Thermanaerovibrio_acidaminovorans	CNNNNNNNNNCSCCGNNNCNNNNNS	Modkit	0
Bacterial monoculture	Thermanaerovibrio_acidaminovorans	CCCGGNNCNC	Modkit	0
Bacterial monoculture	Thermanaerovibrio_acidaminovorans	CNNCCGGNNNCC	Modkit	0
Bacterial monoculture	Thermanaerovibrio_acidaminovorans	CNNCCCGGNNNC	Modkit	0
Bacterial monoculture	Thermanaerovibrio_acidaminovorans	CNNNNNNCSCCGNC	Modkit	0
Bacterial monoculture	Thermanaerovibrio_acidaminovorans	CCCGGNCNC	Modkit	0
Bacterial monoculture	Thermanaerovibrio_acidaminovorans	CNNCCCCSG	Modkit	0
Bacterial monoculture	Thermanaerovibrio_acidaminovorans	CNNCCNCNNCCS	Modkit	0
Bacterial monoculture	Thermanaerovibrio_acidaminovorans	CNCNNNNNCCCCS	Modkit	0
Bacterial monoculture	Thermanaerovibrio_acidaminovorans	CNNNNCNCCCGG	Modkit	0
Bacterial monoculture	Thermanaerovibrio_acidaminovorans	CNCNNNCCCSS	Modkit	0
Bacterial monoculture	Thermanaerovibrio_acidaminovorans	CNNNCSCCGNNNC	Modkit	0
Bacterial monoculture	Thermanaerovibrio_acidaminovorans	CNNNNNNNNNCSCCGNNNNNNCNNS	Modkit	0
Bacterial monoculture	Thermanaerovibrio_acidaminovorans	CNNNNNNGCNGCCG	Modkit	0
Bacterial monoculture	Thermanaerovibrio_acidaminovorans	CNNNNNCCCGGNNC	Modkit	0
Bacterial monoculture	Thermanaerovibrio_acidaminovorans	CNCNNCCSCC	Modkit	0
Bacterial monoculture	Thermanaerovibrio_acidaminovorans	CNCCSGNNCNC	Modkit	0
Bacterial monoculture	Thermanaerovibrio_acidaminovorans	CNCNNNNNNNNCCCCNNNNNNSNNG	Modkit	0
Bacterial monoculture	Thermanaerovibrio_acidaminovorans	GCNGCCGNNNNNNS	Modkit	0
Bacterial monoculture	Thermanaerovibrio_acidaminovorans	CNNNNNNNNCCCCCNNNNNNSS	Modkit	0
Bacterial monoculture	Thermanaerovibrio_acidaminovorans	CCGGCCNNNNC	Modkit	0
Bacterial monoculture	Thermanaerovibrio_acidaminovorans	CNNNNNNNGCCCCCNC	Modkit	0
Bacterial monoculture	Thermanaerovibrio_acidaminovorans	CNNNNNNNNNCGCNGC	Modkit	0
Bacterial monoculture	Thermanaerovibrio_acidaminovorans	CNNCNSCCGNS	Modkit	0
Bacterial monoculture	Thermanaerovibrio_acidaminovorans	CNNNNNCNSCCGNNNNC	Modkit	0
Bacterial monoculture	Thermanaerovibrio_acidaminovorans	CNNNNNNNCNCCGGC	Modkit	0
Bacterial monoculture	Thermanaerovibrio_acidaminovorans	CNCNNNNNNCNCCGNNNNNC	Modkit	0
Bacterial monoculture	Thermanaerovibrio_acidaminovorans	CNNNCNNCCCSS	Modkit	0
Bacterial monoculture	Thermanaerovibrio_acidaminovorans	CNNNCNNCCSCS	Modkit	0
Bacterial monoculture	Thermanaerovibrio_acidaminovorans	CNCCSCNNNNGNGG	Modkit	0
Bacterial monoculture	Thermanaerovibrio_acidaminovorans	CCNNCNCCCC	Modkit	0
Bacterial monoculture	Thermanaerovibrio_acidaminovorans	CCNNCCNCCS	Modkit	0
Bacterial monoculture	Thermanaerovibrio_acidaminovorans	CNNNNCNCCCGNNNNC	Modkit	0
Bacterial monoculture	Thermanaerovibrio_acidaminovorans	CNNNNNNNCNSCCGNC	Modkit	0
Bacterial monoculture	Thermanaerovibrio_acidaminovorans	CNNNNNNNCNGCCGC	Modkit	0
Bacterial monoculture	Thermanaerovibrio_acidaminovorans	CNNNNCNCCCSNNNNNNSS	Modkit	0
Bacterial monoculture	Thermanaerovibrio_acidaminovorans	CNCCSGNNNCNC	Modkit	0
Bacterial monoculture	Thermanaerovibrio_acidaminovorans	CCCGGNNCNC	Modkit	0
Bacterial monoculture	Thermanaerovibrio_acidaminovorans	CNNNNNNNNCCCCGG	Modkit	0
Bacterial monoculture	Thermanaerovibrio_acidaminovorans	CCNNCCCCS	Modkit	0
Bacterial monoculture	Thermanaerovibrio_acidaminovorans	CNNNNNNCCCCGG	Modkit	0
Bacterial monoculture	Thermanaerovibrio_acidaminovorans	CNCNNNNNNCCCCNNNNNNS	Modkit	0
Bacterial monoculture	Thermanaerovibrio_acidaminovorans	CNNNNCCNNNNCCCS	Modkit	0
Bacterial monoculture	Thermanaerovibrio_acidaminovorans	CNNNNCNCCCGNC	Modkit	0
Bacterial monoculture	Thermanaerovibrio_acidaminovorans	CNNNCNCCCCS	Modkit	0
Bacterial monoculture	Thermanaerovibrio_acidaminovorans	CNCNCNNCCSS	Modkit	0
Bacterial monoculture	Thermanaerovibrio_acidaminovorans	CGCNGCNNNNNS	Modkit	0
Bacterial monoculture	Thermanaerovibrio_acidaminovorans	MNNNNNNNNNCSCSSNNNCNNC	Modkit	0
Bacterial monoculture	Thermanaerovibrio_acidaminovorans	CCNNNNCCCCCNNNNNNNC	Modkit	0
Bacterial monoculture	Thermanaerovibrio_acidaminovorans	CSCSGNNNCNNCNNS	Modkit	0
Bacterial monoculture	Thermanaerovibrio_acidaminovorans	CNCNCCCGG	Modkit	0
Bacterial monoculture	Thermanaerovibrio_acidaminovorans	CNNCCCGGNNC	Modkit	0
Bacterial monoculture	Thermanaerovibrio_acidaminovorans	CGCCCGNNNNNNNNC	Modkit	0
Bacterial monoculture	Thermanaerovibrio_acidaminovorans	CNCNGCNGC	Modkit	0
Bacterial monoculture	Thermanaerovibrio_acidaminovorans	CNNNNNCCCSGNNNC	Modkit	0
Bacterial monoculture	Thermanaerovibrio_acidaminovorans	CNNNCNNCCCSS	Modkit	0
Bacterial monoculture	Thermanaerovibrio_acidaminovorans	CNNCNCCNCNSC	Modkit	0
Bacterial monoculture	Thermanaerovibrio_acidaminovorans	CNCCCGGNNNC	Modkit	0
Bacterial monoculture	Thermanaerovibrio_acidaminovorans	CNNNNCNGCCCG	Modkit	0
Bacterial monoculture	Thermanaerovibrio_acidaminovorans	CNNNNNCNCCCGG	Modkit	0
Bacterial monoculture	Thermanaerovibrio_acidaminovorans	CNCCVCNSNNNCNNC	Modkit	0
Bacterial monoculture	Thermanaerovibrio_acidaminovorans	CNNNNNNCSCCCG	Modkit	0
Bacterial monoculture	Thermanaerovibrio_acidaminovorans	CNCCGSNCNC	Modkit	0
Bacterial monoculture	Thermanaerovibrio_acidaminovorans	CNNNNNNCNCNSCCG	Modkit	0
Bacterial monoculture	Thermanaerovibrio_acidaminovorans	CNNNCNCNSCCS	Modkit	0
Bacterial monoculture	Thermanaerovibrio_acidaminovorans	CNGCNGCC	Modkit	0
Bacterial monoculture	Thermanaerovibrio_acidaminovorans	CNNNNNCCSSSNNNSNNS	Modkit	0
Bacterial monoculture	Thermanaerovibrio_acidaminovorans	CNNCCGGCNNNNNC	Modkit	0
Bacterial monoculture	Thermanaerovibrio_acidaminovorans	CCCGGCS	Modkit	0
Bacterial monoculture	Thermanaerovibrio_acidaminovorans	CNGCNGCNNNC	Modkit	0
Bacterial monoculture	Thermanaerovibrio_acidaminovorans	CNCCCGNNNNNCNC	Modkit	0
Bacterial monoculture	Thermanaerovibrio_acidaminovorans	CNNCNNNNCCCCNNNNNNNNS	Modkit	0
Bacterial monoculture	Thermanaerovibrio_acidaminovorans	CNNNNCNSCCCG	Modkit	0
Bacterial monoculture	Thermanaerovibrio_acidaminovorans	CCNNNNNCNCCCG	Modkit	0
Bacterial monoculture	Thermanaerovibrio_acidaminovorans	CNNNCNCCSSNNNC	Modkit	0
Bacterial monoculture	Thermanaerovibrio_acidaminovorans	CNNNNNNNCCCCSNNNNNSNG	Modkit	0
Bacterial monoculture	Thermanaerovibrio_acidaminovorans	CNNCCNNNNCCSS	Modkit	0
Bacterial monoculture	Thermanaerovibrio_acidaminovorans	CNNCNGCNGC	Modkit	0
Bacterial monoculture	Thermanaerovibrio_acidaminovorans	CNCNNCCSCNNNNNNNG	Modkit	0
Bacterial monoculture	Thermanaerovibrio_acidaminovorans	CNNNNNNNCNNCCSCCNNNNNNNNS	Modkit	0
Bacterial monoculture	Thermanaerovibrio_acidaminovorans	SNCGCNGC	Modkit	0
Bacterial monoculture	Thermanaerovibrio_acidaminovorans	CCNCNCCGNC	Modkit	0
Bacterial monoculture	Thermanaerovibrio_acidaminovorans	CNNCNNCCGNC	Modkit	0
Bacterial monoculture	Thermanaerovibrio_acidaminovorans	CNNNNCNCNCCCG	Modkit	0
Bacterial monoculture	Thermanaerovibrio_acidaminovorans	CNCNNNNNCNNCCGNNNNNNC	Modkit	0
Bacterial monoculture	Thermanaerovibrio_acidaminovorans	CNCNGCCGNNNNNNC	Modkit	0
Bacterial monoculture	Thermanaerovibrio_acidaminovorans	MNNNNNNNNNCCCCSGNNNNNNS	Modkit	0
Bacterial monoculture	Thermanaerovibrio_acidaminovorans	CNNNCNCCCCNNNNNNG	Modkit	0
Bacterial monoculture	Thermanaerovibrio_acidaminovorans	CNNNNNCNCCSGNNNNC	Modkit	0
Bacterial monoculture	Thermanaerovibrio_acidaminovorans	CNNCNNCNCCSS	Modkit	0
Bacterial monoculture	Thermanaerovibrio_acidaminovorans	CNNCCGCNNCNNNNNNNG	Modkit	0
Bacterial monoculture	Thermanaerovibrio_acidaminovorans	CNCNRCCSC	Modkit	0
Bacterial monoculture	Thermanaerovibrio_acidaminovorans	CNNNNNNNNCCGGCNNNNNC	Modkit	0
Bacterial monoculture	Thermanaerovibrio_acidaminovorans	CCCNNNNNNCCCC	Modkit	0
Bacterial monoculture	Thermanaerovibrio_acidaminovorans	CNNNCCCCSG	Modkit	0
Bacterial monoculture	Thermanaerovibrio_acidaminovorans	MCNNNCNCCCS	Modkit	0
Bacterial monoculture	Thermanaerovibrio_acidaminovorans	CNNNNCCNCCCS	Modkit	0
Bacterial monoculture	Thermanaerovibrio_acidaminovorans	CNCCCGNNNNNCNC	Modkit	0
Bacterial monoculture	Thermanaerovibrio_acidaminovorans	CNCNSCCCS	Modkit	0
Bacterial monoculture	Thermanaerovibrio_acidaminovorans	CNNNNCNNNCSCCS	Modkit	0
Bacterial monoculture	Thermanaerovibrio_acidaminovorans	CCCCSNNNCNNSG	Modkit	0
Bacterial monoculture	Thermanaerovibrio_acidaminovorans	CNNNNNNNCNGCCCG	Modkit	0
Bacterial monoculture	Thermanaerovibrio_acidaminovorans	CNNNNNNCCCCCNNNNNNNNNG	Modkit	0
Bacterial monoculture	Thermanaerovibrio_acidaminovorans	CNNNCNNNCNCCCNC	Modkit	0
Bacterial monoculture	Thermanaerovibrio_acidaminovorans	CCNNNCNNCCSS	Modkit	0
Bacterial monoculture	Thermanaerovibrio_acidaminovorans	CNGCNGCNNNNNSS	Modkit	0
Bacterial monoculture	Thermanaerovibrio_acidaminovorans	CNNNNNNCCCCCNNNNNNNNG	Modkit	0
Bacterial monoculture	Thermanaerovibrio_acidaminovorans	GCNGCCGNNS	Modkit	0
Bacterial monoculture	Thermanaerovibrio_acidaminovorans	CCGNCCNNNCNC	Modkit	0
Bacterial monoculture	Thermanaerovibrio_acidaminovorans	CNNCNNNNNNCSCCS	Modkit	0
Bacterial monoculture	Thermanaerovibrio_acidaminovorans	CCNNNNNNNCCSCCNNNNNNNNS	Modkit	0
Bacterial monoculture	Thermanaerovibrio_acidaminovorans	CNNNNNCCCCCNNNNNNNNG	Modkit	0
Bacterial monoculture	Thermanaerovibrio_acidaminovorans	CNNNNNNNNCCCSGNNNNNCM	Modkit	0
Bacterial monoculture	Thermanaerovibrio_acidaminovorans	CCNCNNCCCC	Modkit	0
Bacterial monoculture	Thermanaerovibrio_acidaminovorans	CCCCGGNNNNC	Modkit	0
Bacterial monoculture	Thermanaerovibrio_acidaminovorans	CNNCCNCNNNCSC	Modkit	0
Bacterial monoculture	Thermanaerovibrio_acidaminovorans	CNNNNNNSCCGGC	Modkit	0
Bacterial monoculture	Thermanaerovibrio_acidaminovorans	CCSCCGNNNC	Modkit	0
Bacterial monoculture	Thermanaerovibrio_acidaminovorans	CNNNNCNCCCGNNNNNNNNG	Modkit	0
Bacterial monoculture	Thermanaerovibrio_acidaminovorans	CNNNNCNNCNNCCNCC	Modkit	0
Bacterial monoculture	Thermanaerovibrio_acidaminovorans	CNNCCNCCNCC	Modkit	0
Bacterial monoculture	Thermanaerovibrio_acidaminovorans	CNNNNNCSSCCG	Modkit	0
Bacterial monoculture	Thermanaerovibrio_acidaminovorans	CNNNNNNCCCCCNNNNNNNG	Modkit	0
Bacterial monoculture	Thermanaerovibrio_acidaminovorans	CNCNNNNNCCSCNNNNNNNNCS	Modkit	0
Bacterial monoculture	Thermanaerovibrio_acidaminovorans	CNNCNCCCCNNNNNNNG	Modkit	0
Bacterial monoculture	Thermanaerovibrio_acidaminovorans	CNNCNNCNNNCGCC	Modkit	0
Bacterial monoculture	Thermanaerovibrio_acidaminovorans	CNCNNNCSCSS	Modkit	0
Bacterial monoculture	Thermanaerovibrio_acidaminovorans	CNNNNNCNCNSNCSCNNNNNNS	Modkit	0
Bacterial monoculture	Thermanaerovibrio_acidaminovorans	CNNNNNNNNCNCCCCNNNNNNNG	Modkit	0
Bacterial monoculture	Thermanaerovibrio_acidaminovorans	CNNNNNNCCCCNNNNNNGNG	Modkit	0
Bacterial monoculture	Thermanaerovibrio_acidaminovorans	CNNNNNNNNCCCCCNNNNNNNNNG	Modkit	0
Bacterial monoculture	Thermanaerovibrio_acidaminovorans	CGCCGCNNNNNNNNNG	Modkit	0
Bacterial monoculture	Thermanaerovibrio_acidaminovorans	CNNNNNNNCNCCSGNNNNC	Modkit	0
Bacterial monoculture	Thermanaerovibrio_acidaminovorans	CNGCCCGNNNC	Modkit	0
Bacterial monoculture	Thermanaerovibrio_acidaminovorans	CCNCNNNNNCCSS	Modkit	0
Bacterial monoculture	Thermanaerovibrio_acidaminovorans	CNNCNNNNCCGNNNNCNC	Modkit	0
Bacterial monoculture	Thermanaerovibrio_acidaminovorans	CNMCNNNNCCSS	Modkit	0
Bacterial monoculture	Thermanaerovibrio_acidaminovorans	CNCNNNNNCCGNNNNCNNNC	Modkit	0
Bacterial monoculture	Thermanaerovibrio_acidaminovorans	CNCNNNNNNNNCCCCC	Modkit	0
Bacterial monoculture	Thermanaerovibrio_acidaminovorans	CNNNCNCCGGNNNNC	Modkit	0
Bacterial monoculture	Thermanaerovibrio_acidaminovorans	CNNNNNNCCCCGNNNNNNC	Modkit	0
Bacterial monoculture	Thermanaerovibrio_acidaminovorans	CNNNNNNNNCCGCCG	Modkit	0
Bacterial monoculture	Thermanaerovibrio_acidaminovorans	CCGCNCCC	Modkit	0
Bacterial monoculture	Thermanaerovibrio_acidaminovorans	CCGCCGNNNNNNC	Modkit	0
Bacterial monoculture	Thermanaerovibrio_acidaminovorans	CNNNNNNNCCGNCNNNNCNNC	Modkit	0
Bacterial monoculture	Thermanaerovibrio_acidaminovorans	CNNNNNNCNNCNCCCC	Modkit	0
Bacterial monoculture	Zymomonas_mobilis	GATATC	Modkit	1
Bacterial monoculture	Zymomonas_mobilis	GANTC	Modkit	1
Bacterial monoculture	Cellulophaga_lytica	AAAAGRG	Snappy	1
Bacterial monoculture	Cellulophaga_lytica	CATG	Snappy	1
Bacterial monoculture	Cellulophaga_lytica	GGNCC	Snappy	1
Bacterial monoculture	Desulfobacca_acetoxidans	GCCATC	Snappy	1
Bacterial monoculture	Desulfobacca_acetoxidans	CTGGAA	Snappy	0
Bacterial monoculture	Desulfobacca_acetoxidans	GACGA	Snappy	1
Bacterial monoculture	Desulfobacca_acetoxidans	CGGAAG	Snappy	0
Bacterial monoculture	Desulfobacca_acetoxidans	GGRCGA	Snappy	0
Bacterial monoculture	Desulfobacca_acetoxidans	CRGAGG	Snappy	0
Bacterial monoculture	Desulfobacca_acetoxidans	GACCCA	Snappy	1
Bacterial monoculture	Desulfobacca_acetoxidans	GAAYNNNNNGGG	Snappy	0
Bacterial monoculture	Desulfobacca_acetoxidans	GTACAY	Snappy	0
Bacterial monoculture	Desulfobacca_acetoxidans	GTAC	Snappy	1
Bacterial monoculture	Desulfobacca_acetoxidans	CGCG	Snappy	1
Bacterial monoculture	Desulfobacca_acetoxidans	CTAG	Snappy	1
Bacterial monoculture	Desulfobacca_acetoxidans	ARGCCC	Snappy	1
Bacterial monoculture	Desulfobacca_acetoxidans	CCACCC	Snappy	0
Bacterial monoculture	Desulfobacca_acetoxidans	CCCNNNNNRTTC	Snappy	1
Bacterial monoculture	Desulfobacca_acetoxidans	GCCATC	Snappy	1
Bacterial monoculture	Desulfobacca_acetoxidans	GTMCYNNNHGD	Snappy	0
Bacterial monoculture	Desulfobacca_acetoxidans	GTMCNSG	Snappy	0
Bacterial monoculture	Escherichia_coli	GATC	Snappy	1
Bacterial monoculture	Escherichia_coli	AACNNNNNNGTGC	Snappy	1
Bacterial monoculture	Escherichia_coli	GCACNNNNNNGTT	Snappy	0
Bacterial monoculture	Escherichia_coli	AWGCCAGG	Snappy	0
Bacterial monoculture	Escherichia_coli	GAANNCCWGG	Snappy	0
Bacterial monoculture	Escherichia_coli	CCWGG	Snappy	1
Bacterial monoculture	Escherichia_coli	MCCCGSCCC	Snappy	0
Bacterial monoculture	Escherichia_coli	TYCNNNNTGATC	Snappy	0
Bacterial monoculture	Kangiella_aquimarina	GATC	Snappy	1
Bacterial monoculture	Kangiella_aquimarina	CYGATS	Snappy	0
Bacterial monoculture	Kangiella_aquimarina	TAAGNNNNNTCC	Snappy	1
Bacterial monoculture	Kangiella_aquimarina	GGANNNNNCTTA	Snappy	0
Bacterial monoculture	Kangiella_aquimarina	GGACT	Snappy	1
Bacterial monoculture	Meiothermus_ruber	GATC	Snappy	1
Bacterial monoculture	Meiothermus_ruber	CTCGAG	Snappy	1
Bacterial monoculture	Meiothermus_ruber	AATT	Snappy	1
Bacterial monoculture	Meiothermus_ruber	TTAA	Snappy	1
Bacterial monoculture	Meiothermus_ruber	GGCANNNNNNTGG	Snappy	1
Bacterial monoculture	Meiothermus_ruber	CCANNNNNNTGCC	Snappy	0
Bacterial monoculture	Meiothermus_ruber	GGGAKC	Snappy	0
Bacterial monoculture	Meiothermus_ruber	VCCCCC	Snappy	0
Bacterial monoculture	Meiothermus_ruber	CCCCC	Snappy	0
Bacterial monoculture	Meiothermus_ruber	RGATCY	Snappy	1
Bacterial monoculture	Meiothermus_ruber	CAGCTG	Snappy	1
Bacterial monoculture	Meiothermus_ruber	TCCNNNNNGATC	Snappy	0
Bacterial monoculture	Meiothermus_ruber	GGCANNNNNCTGG	Snappy	0
Bacterial monoculture	Pelobacter_carbinolicus	GACGAG	Snappy	1
Bacterial monoculture	Pelobacter_carbinolicus	CGCANNNNNNGGC	Snappy	0
Bacterial monoculture	Pelobacter_carbinolicus	MCCCCSCGC	Snappy	0
Bacterial monoculture	Pelobacter_carbinolicus	GAGCTC	Snappy	1
Bacterial monoculture	Pelobacter_carbinolicus	GCCNNNNNNTGCG	Snappy	1
Bacterial monoculture	Salmonella_bongori	GATC	Snappy	1
Bacterial monoculture	Salmonella_bongori	CAGAG	Snappy	1
Bacterial monoculture	Salmonella_bongori	CCAYNNNNNNTGT	Snappy	0
Bacterial monoculture	Salmonella_bongori	ACANNNNNNRTGG	Snappy	1
Bacterial monoculture	Salmonella_bongori	ATGCAT	Snappy	1
Bacterial monoculture	Salmonella_bongori	AAGCCWGG	Snappy	0
Bacterial monoculture	Salmonella_bongori	AAGNCCWGG	Snappy	0
Bacterial monoculture	Salmonella_bongori	CCWGG	Snappy	1
Bacterial monoculture	Salmonella_bongori	CCCCGCCGC	Snappy	0
Bacterial monoculture	Salmonella_bongori	YTCCNNNNNGATC	Snappy	0
Bacterial monoculture	Salmonella_bongori	CCAYNNNNNNTGT	Snappy	0
Bacterial monoculture	Shewanella_oneidensis	GATC	Snappy	1
Bacterial monoculture	Shewanella_oneidensis	GCANNNNGTC	Snappy	0
Bacterial monoculture	Shewanella_oneidensis	GACNNNNTGC	Snappy	1
Bacterial monoculture	Shewanella_oneidensis	ATCGAT	Snappy	1
Bacterial monoculture	Shewanella_oneidensis	GTCANNNNNNRTCA	Snappy	0
Bacterial monoculture	Shewanella_oneidensis	TGAYNNNNNNTGAC	Snappy	1
Bacterial monoculture	Shewanella_oneidensis	ACNACNNNNNNGTA	Snappy	0
Bacterial monoculture	Shewanella_oneidensis	ATGTACTNNNNNNNNGTG	Snappy	0
Bacterial monoculture	Shewanella_oneidensis	TACNNNNNNGTNGT	Snappy	1
Bacterial monoculture	Shewanella_oneidensis	GACNAYNTGC	Snappy	0
Bacterial monoculture	Shewanella_oneidensis	BTCCNNNNNGATC	Snappy	0
Bacterial monoculture	Sphaerobacter_thermophilus	CGANNNNNNTCG	Snappy	0
Bacterial monoculture	Sphaerobacter_thermophilus	GGGGAG	Snappy	0
Bacterial monoculture	Sphaerobacter_thermophilus	CACGGA	Snappy	0
Bacterial monoculture	Sphaerobacter_thermophilus	GGACGAC	Snappy	0
Bacterial monoculture	Sphaerobacter_thermophilus	TTAA	Snappy	1
Bacterial monoculture	Sphaerobacter_thermophilus	GCACNNNNNNNTGA	Snappy	0
Bacterial monoculture	Sphaerobacter_thermophilus	TCANNNNNNNGTGC	Snappy	1
Bacterial monoculture	Sphaerobacter_thermophilus	CCSCS	Snappy	0
Bacterial monoculture	Sphaerobacter_thermophilus	CCSCSS	Snappy	0
Bacterial monoculture	Sphaerobacter_thermophilus	VCCCSS	Snappy	0
Bacterial monoculture	Sphaerobacter_thermophilus	CCNNCCCC	Snappy	0
Bacterial monoculture	Sphaerobacter_thermophilus	MCNNNCCCNNNNNCC	Snappy	0
Bacterial monoculture	Sphaerobacter_thermophilus	VMCNNNMCCNC	Snappy	0
Bacterial monoculture	Sphaerobacter_thermophilus	VCCNNNNCCMCNNC	Snappy	0
Bacterial monoculture	Sphaerobacter_thermophilus	GYCACG	Snappy	1
Bacterial monoculture	Sphaerobacter_thermophilus	TCCTGG	Snappy	0
Bacterial monoculture	Sphaerobacter_thermophilus	BTCCGAR	Snappy	0
Bacterial monoculture	Sphaerobacter_thermophilus	CGTCCT	Snappy	0
Bacterial monoculture	Thermanaerovibrio_acidaminovorans	ACAYNNNNNNNTGA	Snappy	0
Bacterial monoculture	Thermanaerovibrio_acidaminovorans	TCANNNNNNNRTGT	Snappy	1
Bacterial monoculture	Thermanaerovibrio_acidaminovorans	CSCCCG	Snappy	0
Bacterial monoculture	Thermanaerovibrio_acidaminovorans	SCCSSSS	Snappy	0
Bacterial monoculture	Thermanaerovibrio_acidaminovorans	GCWGC	Snappy	1
Bacterial monoculture	Thermanaerovibrio_acidaminovorans	GGCCT	Snappy	1
Bacterial monoculture	Thermanaerovibrio_acidaminovorans	TCCTGG	Snappy	0
Bacterial monoculture	Zymomonas_mobilis	GANTC	Snappy	1
Bacterial monoculture	Zymomonas_mobilis	CCAYNNNNNNTGT	Snappy	0
Bacterial monoculture	Zymomonas_mobilis	ACANNNNNNRTGG	Snappy	1
Bacterial monoculture	Zymomonas_mobilis	GATATC	Snappy	1
H.Pylori	HP26695	ATTAAT	Nanomotif	1
H.Pylori	HP26695	CATG	Nanomotif	1
H.Pylori	HP26695	CGRAT	Nanomotif	1
H.Pylori	HP26695	CTANNNNNNNNTGT	Nanomotif	1
H.Pylori	HP26695	GAAGA	Nanomotif	1
H.Pylori	HP26695	GAAGG	Nanomotif	1
H.Pylori	HP26695	GAGG	Nanomotif	1
H.Pylori	HP26695	GANTC	Nanomotif	1
H.Pylori	HP26695	GATC	Nanomotif	1
H.Pylori	HP26695	GCAG	Nanomotif	1
H.Pylori	HP26695	GCGTA	Nanomotif	1
H.Pylori	HP26695	CCTC	Nanomotif	1
H.Pylori	HP26695	CCTTC	Nanomotif	1
H.Pylori	HP26695	GCGC	Nanomotif	1
H.Pylori	HPJ99	CCGG	Nanomotif	1
H.Pylori	HPJ99	CCNNGG	Nanomotif	1
H.Pylori	HPJ99	CGWCG	Nanomotif	1
H.Pylori	HPJ99	GAATCNNC	Nanomotif	0
H.Pylori	HPJ99	GGACAC	Nanomotif	0
H.Pylori	HPJ99	AAGNNNNNCTT	Nanomotif	1
H.Pylori	HPJ99	ATTAAT	Nanomotif	1
H.Pylori	HPJ99	CATG	Nanomotif	1
H.Pylori	HPJ99	CTANNNNNNTGA	Nanomotif	0
H.Pylori	HPJ99	GAGG	Nanomotif	0
H.Pylori	HPJ99	GANTC	Nanomotif	1
H.Pylori	HPJ99	GATC	Nanomotif	1
H.Pylori	HPJ99	GCCTA	Nanomotif	1
H.Pylori	HPJ99	GWCAY	Nanomotif	0
H.Pylori	HPJ99	TCANNNNNNTRG	Nanomotif	0
H.Pylori	HPJ99	TCNNGA	Nanomotif	1
H.Pylori	HPJ99	GCGC	Nanomotif	1
H.Pylori	HP26695	GATC	Modkit	1
H.Pylori	HP26695	CGRAT	Modkit	1
H.Pylori	HP26695	GCGC	Modkit	1
H.Pylori	HP26695	CNGCGC	Modkit	0
H.Pylori	HP26695	GANTC	Modkit	1
H.Pylori	HP26695	CCYTC	Modkit	0
H.Pylori	HP26695	CTANNNNNNNNTGT	Modkit	1
H.Pylori	HP26695	CATG	Modkit	1
H.Pylori	HP26695	ATTAAT	Modkit	1
H.Pylori	HP26695	GCGCC	Modkit	0
H.Pylori	HP26695	GCGTA	Modkit	1
H.Pylori	HP26695	GVAGG	Modkit	0
H.Pylori	HP26695	TCGA	Modkit	1
H.Pylori	HP26695	CNNGCGC	Modkit	0
H.Pylori	HP26695	TNTCTTC	Modkit	0
H.Pylori	HP26695	GAAGA	Modkit	1
H.Pylori	HP26695	ACCTC	Modkit	0
H.Pylori	HP26695	CCTCTT	Modkit	0
H.Pylori	HP26695	GCGCCC	Modkit	0
H.Pylori	HP26695	KTCTTC	Modkit	0
H.Pylori	HP26695	AGCGCNC	Modkit	0
H.Pylori	HP26695	GCGCNNC	Modkit	0
H.Pylori	HP26695	WNNNTCTTC	Modkit	0
H.Pylori	HPJ99	GATC	Modkit	1
H.Pylori	HPJ99	GCGC	Modkit	1
H.Pylori	HPJ99	GANTC	Modkit	1
H.Pylori	HPJ99	CATG	Modkit	1
H.Pylori	HPJ99	AAGNNNNNNCTC	Modkit	1
H.Pylori	HPJ99	GAGG	Modkit	0
H.Pylori	HPJ99	CNGCGC	Modkit	0
H.Pylori	HPJ99	GWCAY	Modkit	0
H.Pylori	HPJ99	AAGNNNNNCTT	Modkit	1
H.Pylori	HPJ99	CYANNNNNNTGA	Modkit	0
H.Pylori	HPJ99	GCCTA	Modkit	1
H.Pylori	HPJ99	TCANNNNNNTRG	Modkit	0
H.Pylori	HPJ99	GTAC	Modkit	1
H.Pylori	HPJ99	TCNNGA	Modkit	1
H.Pylori	HPJ99	CCGG	Modkit	1
H.Pylori	HPJ99	GCGCGC	Modkit	0
H.Pylori	HPJ99	GAGNNNNNNCTT	Modkit	1
H.Pylori	HPJ99	ACGT	Modkit	1
H.Pylori	HPJ99	GCGCC	Modkit	0
H.Pylori	HPJ99	CGWCG	Modkit	1
H.Pylori	HPJ99	TCGA	Modkit	1
H.Pylori	HPJ99	CNNGCGC	Modkit	0
H.Pylori	HPJ99	CCNNGG	Modkit	1
H.Pylori	HPJ99	AGCGCNNC	Modkit	0
H.Pylori	HP26695	CATG	Snappy	1
H.Pylori	HP26695	GATC	Snappy	1
H.Pylori	HP26695	GCAG	Snappy	1
H.Pylori	HP26695	GAGG	Snappy	1
H.Pylori	HP26695	CGRAT	Snappy	1
H.Pylori	HP26695	GCGTA	Snappy	1
H.Pylori	HP26695	GVAGG	Snappy	0
H.Pylori	HP26695	ATTAAT	Snappy	1
H.Pylori	HP26695	GANTC	Snappy	1
H.Pylori	HP26695	CTANNNNNNNNTGT	Snappy	1
H.Pylori	HP26695	ACANNNNNNNNTAG	Snappy	1
H.Pylori	HP26695	GAAGA	Snappy	1
H.Pylori	HP26695	TCGA	Snappy	1
H.Pylori	HP26695	GCGC	Snappy	1
H.Pylori	HP26695	TCTTC	Snappy	1
H.Pylori	HP26695	CCATG	Snappy	0
H.Pylori	HPJ99	CATG	Snappy	1
H.Pylori	HPJ99	GATC	Snappy	1
H.Pylori	HPJ99	GAGG	Snappy	0
H.Pylori	HPJ99	AAGNNNNNCTT	Snappy	1
H.Pylori	HPJ99	GCCTA	Snappy	1
H.Pylori	HPJ99	CYANNNNNNTGA	Snappy	0
H.Pylori	HPJ99	TCANNNNNNTRG	Snappy	0
H.Pylori	HPJ99	GANTC	Snappy	1
H.Pylori	HPJ99	AAGNNNNNNCTC	Snappy	1
H.Pylori	HPJ99	GWCAY	Snappy	0
H.Pylori	HPJ99	ATTAAT	Snappy	1
H.Pylori	HPJ99	GAGNNNNNNCTT	Snappy	1
H.Pylori	HPJ99	GTAC	Snappy	1
H.Pylori	HPJ99	AAGNNNNNNTAAAG	Snappy	1
H.Pylori	HPJ99	CTTTANNNNNNCTT	Snappy	1
H.Pylori	HPJ99	ATAYNNNNNRTAT	Snappy	0
H.Pylori	HPJ99	GTSAC	Snappy	1
H.Pylori	HPJ99	TCNNGA	Snappy	1
H.Pylori	HPJ99	GCGC	Snappy	1
H.Pylori	HPJ99	ACGT	Snappy	1
H.Pylori	HPJ99	CCGG	Snappy	1
H.Pylori	HPJ99	DCCNNGG	Snappy	0
H.Pylori	HPJ99	CGWCG	Snappy	1
H.Pylori	HPJ99	CCNNGG	Snappy	1
H.Pylori	HPJ99	CCATG	Snappy	0
